# Supplementary material for: The Diagnostic Value of Soluble ST2 in Heart Failure: A Meta-Analysis
Source: Front Cardiovasc Med. 2021 Jul 12;8:685904. doi: 10.3389/fcvm.2021.685904 (PMC8315235; doi:10.3389/fcvm.2021.685904)
Supplement: Supplementary Table 1 — Included and excluded reference. [file Data_Sheet_2.xls]

## Sheet: included references
Author	Year	Title	URL	Journal
Wang, Y C; Yu, C C; Chiu, F C; Tsai, C T; Lai, L P; Hwang, J J; Lin, J L	2013	Soluble ST2 as a biomarker for detecting stable heart failure with a normal ejection fraction in hypertensive patients	http://www.ncbi.nlm.nih.gov/entrez/query.fcgi?cmd=Retrieve&db=pubmed&dopt=Abstract&list_uids=23482076&query_hl=1	J Card Fail
Sinning, C; Kempf, T; Schwarzl, M; Lanfermann, S; Ojeda, F; Schnabel, R B; Zengin, E; Wild, P S; Lackner, K J; Munzel, T; Blankenberg, S; Wollert, K C; Zeller, T; Westermann, D	2017	Biomarkers for characterization of heart failure - Distinction of heart failure with preserved and reduced ejection fraction	http://www.ncbi.nlm.nih.gov/entrez/query.fcgi?cmd=Retrieve&db=pubmed&dopt=Abstract&list_uids=27838133&query_hl=1	Int J Cardiol
Santhanakrishnan, R; Chong, J P; Ng, T P; Ling, L H; Sim, D; Leong, K T; Yeo, P S; Ong, H Y; Jaufeerally, F; Wong, R; Chai, P; Low, A F; Richards, A M; Lam, C S	2012	Growth differentiation factor 15, ST2, high-sensitivity troponin T, and N-terminal pro brain natriuretic peptide in heart failure with preserved vs. reduced ejection fraction	http://www.ncbi.nlm.nih.gov/entrez/query.fcgi?cmd=Retrieve&db=pubmed&dopt=Abstract&list_uids=22869458&query_hl=1	Eur J Heart Fail
Mueller, T; Gegenhuber, A; Leitner, I; Poelz, W; Haltmayer, M; Dieplinger, B	2016	Diagnostic and prognostic accuracy of galectin-3 and soluble ST2 for acute heart failure	https://www.embase.com/search/results?subaction=viewrecord&id=L612978017&from=export http://dx.doi.org/10.1016/j.cca.2016.10.034	Clinica Chimica Acta
Luo, N S; Zhang, H F; Liu, P M; Lin, Y Q; Huang, T C; Yang, Y; Wang, J F	2017	[Diagnostic value of combining serum soluble ST2 and interleukin-33 for heart failure patients with preserved left ventricular ejection fraction]	http://www.ncbi.nlm.nih.gov/entrez/query.fcgi?cmd=Retrieve&db=pubmed&dopt=Abstract&list_uids=28316175&query_hl=1	Zhonghua Xin Xue Guan Bing Za Zhi
Jin, X L; Huang, N; Shang, H; Zhou, M C; Hong, Y; Cai, W Z; Huang, J	2018	Diagnosis of chronic heart failure by the soluble suppression of tumorigenicity 2 and N-terminal pro-brain natriuretic peptide	http://www.ncbi.nlm.nih.gov/entrez/query.fcgi?cmd=Retrieve&db=pubmed&dopt=Abstract&list_uids=28719009&query_hl=1	J Clin Lab Anal
Hauser, J; Demyanets, S; Rusai, K; Goritschan, C; Weber, M; Taylor, A M; Panesar, D; Wojta, J; Michel-Behnke, I	2016	Diagnostic performance and reference values of novel biomarkers of heart failure in children and adolescents	https://www.embase.com/search/results?subaction=viewrecord&id=L72306392&from=export http://dx.doi.org/10.1002/ejhf.539	European Journal of Heart Failure
Dieplinger, B; Gegenhuber, A; Haltmayer, M; Mueller, T	2009	Evaluation of novel biomarkers for the diagnosis of acute destabilised heart failure in patients with shortness of breath	https://www.embase.com/search/results?subaction=viewrecord&id=L355180260&from=export http://heart.bmj.com/cgi/reprint/95/18/1508 http://dx.doi.org/10.1136/hrt.2009.170696	Heart
Cui, Y; Qi, X; Huang, A; Li, J; Hou, W; Liu, K	2018	Differential and predictive value of galectin-3 and soluble suppression of tumorigenicity-2 (sST2) in heart failure with preserved ejection fraction	https://www.embase.com/search/results?subaction=viewrecord&id=L623535272&from=export http://dx.doi.org/10.12659/MSM.908840	Medical Science Monitor
Aldous, S J; Richards, A M; Troughton, R; Than, M	2012	ST2 has diagnostic and prognostic utility for all-cause mortality and heart failure in patients presenting to the emergency department with chest pain	https://www.embase.com/search/results?subaction=viewrecord&id=L51842859&from=export http://dx.doi.org/10.1016/j.cardfail.2012.01.008	Journal of Cardiac Failure

## Sheet: excluded references
Author	Year	Title	URL	Journal
Zilinski, J L; Shah, R V; Gaggin, H K; Gantzer, M L; Wang, T J; Januzzi, J L	2012	Measurement of multiple biomarkers in advanced stage heart failure patients treated with pulmonary artery catheter guided therapy	http://www.ncbi.nlm.nih.gov/entrez/query.fcgi?cmd=Retrieve&db=pubmed&dopt=Abstract&list_uids=22830581&query_hl=1	Crit Care
Zile, M R; Jhund, P S; Baicu, C F; Claggett, B L; Pieske, B; Voors, A A; Prescott, M F; Shi, V; Lefkowitz, M; McMurray, JJV; Et, Al.	2016	Plasma Biomarkers Reflecting Profibrotic Processes in Heart Failure with a Preserved Ejection Fraction: data from the Prospective Comparison of ARNI with ARB on Management of Heart Failure with Preserved Ejection Fraction Study	https://www.cochranelibrary.com/central/doi/10.1002/central/CN-01133632/full
Zile, M R; Jhund, P S; Baicu, C F; Claggett, B L; Pieske, B; Voors, A A; Prescott, M F; Shi, V; Lefkowitz, M; McMurray, J J; Et, Al.	2016	Plasma Biomarkers Reflecting Profibrotic Processes in Heart Failure With a Preserved Ejection Fraction: data From the Prospective Comparison of ARNI With ARB on Management of Heart Failure With Preserved Ejection Fraction Study	https://www.cochranelibrary.com/central/doi/10.1002/central/CN-01168463/full
Zheng, Y G; Yang, T; He, J G; Chen, G; Liu, Z H; Xiong, C M; Gu, Q; Ni, X H; Zhao, Z H	2014	Plasma soluble ST2 levels correlate with disease severity and predict clinical worsening in patients with pulmonary arterial hypertension	https://www.embase.com/search/results?subaction=viewrecord&id=L53026517&from=export http://dx.doi.org/10.1002/clc.22262	Clinical Cardiology
Zhang, R; Zhang, Y; Zhang, J; Huang, Y; Guo, X; Wang, Y; An, T; Zhou, Q; Lyu, R; Ji, S	2014	[Predict value of soluble ST2 on one-year mortality for hospitalized patients with chronic heart failure]	http://www.ncbi.nlm.nih.gov/entrez/query.fcgi?cmd=Retrieve&db=pubmed&dopt=Abstract&list_uids=25511090&query_hl=1	Zhonghua Xin Xue Guan Bing Za Zhi
Zhang, R; Zhang, Y; Zhang, J; An, T; Huang, Y; Wang, Y; Zhou, Q; Yin, S	2014	Comparision of sST2 and galectin-3 for risk prediction relative to renal function in hospitalized patients with heart failure	https://www.embase.com/search/results?subaction=viewrecord&id=L71648662&from=export http://dx.doi.org/10.1093/eurheartj/ehu324	European Heart Journal
Zhang, Q; Hu, M; Ma, S	2021	Association of Soluble Suppression of Tumorigenicity with No-Reflow Phenomenon and Long-Term Prognosis in Patients with Non-ST-Segment Elevation Acute Coronary Syndrome after Percutaneous Coronary Intervention	https://www.embase.com/search/results?subaction=viewrecord&id=L634222368&from=export http://dx.doi.org/10.5551/jat.59832	Journal of atherosclerosis and thrombosis
Zhang, Q; Hu, M; Ma, S	2021	Association of Soluble Suppression of Tumorigenicity with No-Reflow Phenomenon and Long-Term Prognosis in Patients with Non-ST-Segment Elevation Acute Coronary Syndrome after Percutaneous Coronary Intervention	http://www.ncbi.nlm.nih.gov/entrez/query.fcgi?cmd=Retrieve&db=pubmed&dopt=Abstract&list_uids=33551392&query_hl=1	J Atheroscler Thromb
Zagidullin, N; Hamitova, A; Lackman, I; Ionin, V	2019	New Biomarkers Of Cardiovascular Endpoints And Heart Failure Progression Analysis After Myocardial Infarction	https://www.embase.com/search/results?subaction=viewrecord&id=L2002479987&from=export http://dx.doi.org/10.1016/j.atherosclerosis.2019.06.509	Atherosclerosis
Yucel, O; Gul, I; Zararsiz, A; Demirpence, O; Yucel, H; Cinar, Z; Zorlu, A; Yilmaz, M B	2018	Association of soluble ST2 with functional capacity in outpatients with heart failure	http://www.ncbi.nlm.nih.gov/entrez/query.fcgi?cmd=Retrieve&db=pubmed&dopt=Abstract&list_uids=28653113&query_hl=1	Herz
Yuan, W; Gu, Y Y; Zhang, D F	2012	Measurement of serum soluble ST2 in patients with heart failure and its diagnostic value	https://www.embase.com/search/results?subaction=viewrecord&id=L373957209&from=export http://dx.doi.org/10.3724/SP.J.1008.2012.00175	Academic Journal of Second Military Medical University
Yuan, Hui; Fan, Xue-Song; Jin, Yang; He, Jian-Xun; Gui, Yuan; Song, Li-Ying; Song, Yang; Sun, Qi; Chen, Wei	2019	Development of heart failure risk prediction models based on a multi-marker approach using random forest algorithms	http://gateway.isiknowledge.com/gateway/Gateway.cgi?GWVersion=2&SrcAuth=AegeanSoftware&SrcApp=NoteExpress&DestLinkType=FullRecord&DestApp=WOS&KeyUT=000464600200009	CHINESE MEDICAL JOURNAL
Yuan, H; Fan, X S; Jin, Y; He, J X; Gui, Y; Song, L Y; Song, Y; Sun, Q; Chen, W	2019	Development of heart failure risk prediction models based on a multi-marker approach using random forest algorithms	https://www.embase.com/search/results?subaction=viewrecord&id=L629169021&from=export http://dx.doi.org/10.1097/CM9.0000000000000149	Chinese Medical Journal
Yuan, H; Fan, X S; Jin, Y; He, J X; Gui, Y; Song, L Y; Song, Y; Sun, Q; Chen, W	2019	Development of heart failure risk prediction models based on a multi-marker approach using random forest algorithms	http://www.ncbi.nlm.nih.gov/entrez/query.fcgi?cmd=Retrieve&db=pubmed&dopt=Abstract&list_uids=30829708&query_hl=1	Chin Med J (Engl)
You, M; Lin, M; Gong, Y; Wang, S; Li, A; Ji, L; Zhao, H; Ling, K; Wen, T; Huang, Y; Gao, D; Ma, Q; Wang, T; Ma, A; Li, X; Xu, F	2017	Household Fluorescent Lateral Flow Strip Platform for Sensitive and Quantitative Prognosis of Heart Failure Using Dual-Color Upconversion Nanoparticles	http://www.ncbi.nlm.nih.gov/entrez/query.fcgi?cmd=Retrieve&db=pubmed&dopt=Abstract&list_uids=28482150&query_hl=1	ACS Nano
Yao, H C; Li, X Y; Han, Q F; Wang, L H; Liu, T; Zhou, Y H; Zhang, M; Wang, L X	2015	Elevated serum soluble ST2 levels may predict the fatal outcomes in patients with chronic heart failure	http://www.ncbi.nlm.nih.gov/entrez/query.fcgi?cmd=Retrieve&db=pubmed&dopt=Abstract&list_uids=25828142&query_hl=1	Int J Cardiol
Xu, S D; Su, G H; Lu, Y X; Shuai, X X; Tao, X F; Meng, Y D; Luo, P	2014	Elevated soluble ST2 and depression increased the risk of all-cause mortality and hospitalization in patients with heart failure	https://www.embase.com/search/results?subaction=viewrecord&id=L600103764&from=export http://dx.doi.org/10.1536/ihj.13-371	International Heart Journal
Xu, S D; Su, G H; Lu, Y X; Shuai, X X; Tao, X F; Meng, Y D; Luo, P	2014	Elevated soluble ST2 and depression increased the risk of all-cause mortality and hospitalization in patients with heart failure	http://www.ncbi.nlm.nih.gov/entrez/query.fcgi?cmd=Retrieve&db=pubmed&dopt=Abstract&list_uids=25070116&query_hl=1	Int Heart J
Xanthakis, V; Enserro, D M; Larson, M G; Wollert, K C; Januzzi, J L; Levy, D; Aragam, J; Benjamin, E J; Cheng, S; Wang, T J; Mitchell, G F; Vasan, R S	2016	Prevalence, Neurohormonal Correlates, and Prognosis of Heart Failure Stages in?the Community	http://www.ncbi.nlm.nih.gov/entrez/query.fcgi?cmd=Retrieve&db=pubmed&dopt=Abstract&list_uids=27395350&query_hl=1	JACC Heart Fail
Wojciechowska, Celina; Romuk, Ewa; Nowalany-Kozielska, Ewa; Jachec, Wojciech	2017	Serum Galectin-3 and ST2 as predictors of unfavorable outcome in stable dilated cardiomyopathy patients	http://gateway.isiknowledge.com/gateway/Gateway.cgi?GWVersion=2&SrcAuth=AegeanSoftware&SrcApp=NoteExpress&DestLinkType=FullRecord&DestApp=WOS&KeyUT=000423384800008	HELLENIC JOURNAL OF CARDIOLOGY
Wojciechowska, C; Romuk, E; Nowalany-Kozielska, E; Jacheć, W	2017	Serum Galectin-3 and ST2 as predictors of unfavorable outcome in stable dilated cardiomyopathy patients	https://www.embase.com/search/results?subaction=viewrecord&id=L620046357&from=export http://dx.doi.org/10.1016/j.hjc.2017.03.006	Hellenic Journal of Cardiology
W?hrle, J; Karakas, M; Trepte, U; Seeger, J; Gonska, B; Koenig, W; Rottbauer, W	2015	Midregional-proAtrial Natriuretic Peptide and High Sensitive Troponin T Strongly Predict Adverse Outcome in Patients Undergoing Percutaneous Repair of Mitral Valve Regurgitation	http://www.ncbi.nlm.nih.gov/entrez/query.fcgi?cmd=Retrieve&db=pubmed&dopt=Abstract&list_uids=26368980&query_hl=1	PLoS One
Willems, S; Sels, J W; Flier, S; Versteeg, D; Buhre, W F; De Kleijn, D P; Hoefer, I E; Pasterkamp, G	2013	Temporal changes of soluble ST2 after cardiovascular interventions	https://www.embase.com/search/results?subaction=viewrecord&id=L52345003&from=export http://dx.doi.org/10.1111/eci.12022	European Journal of Clinical Investigation
Willems, S; Hoefer, I; Pasterkamp, G	2012	The role of the Interleukin 1 receptor-like 1 (ST2) and Interleukin-33 pathway in cardiovascular disease and cardiovascular risk assessment	https://www.embase.com/search/results?subaction=viewrecord&id=L368571716&from=export	Minerva Medica
Wettersten, N; Maisel, A S	2019	Biomarker developments in heart failure: 2016 and beyond	http://www.ncbi.nlm.nih.gov/entrez/query.fcgi?cmd=Retrieve&db=pubmed&dopt=Abstract&list_uids=30633074&query_hl=1	Curr Opin Cardiol
Wettersten, N; Maisel, A S	2016	Biomarkers for Heart Failure: An Update for Practitioners of Internal Medicine	http://www.ncbi.nlm.nih.gov/entrez/query.fcgi?cmd=Retrieve&db=pubmed&dopt=Abstract&list_uids=26844635&query_hl=1	Am J Med
Wernly, B; Lichtenauer, M; Eder, S; Edlinger, C; Landmesser, U; Figulla, H; Hoppe, U; Jung, C; Lauten, A	2016	Pre-interventional sST2 plasma concentration predicts one-year-mortality after transcatheter aortic valve implantation (TAVI)	https://www.embase.com/search/results?subaction=viewrecord&id=L621113126&from=export http://dx.doi.org/10.1007/s00508-016-1013-x	Wiener Klinische Wochenschrift
Weinberg, E O; Shimpo, M; Hurwitz, S; Tominaga, S; Rouleau, J L; Lee, R T	2003	Identification of serum soluble ST2 receptor as a novel heart failure biomarker	https://www.cochranelibrary.com/central/doi/10.1002/central/CN-00413190/full
Weinberg, E O; Shimpo, M; Hurwitz, S; Tominaga, S; Rouleau, J L; Lee, R T	2003	Identification of serum soluble ST2 receptor as a novel heart failure biomarker	http://www.ncbi.nlm.nih.gov/entrez/query.fcgi?cmd=Retrieve&db=pubmed&dopt=Abstract&list_uids=12578875&query_hl=1	Circulation
Watson, C J; Gallagher, J; Wilkinson, M; Russell-Hallinan, A; Tea, I; James, S; O Reilly, J; O Connell, E; Zhou, S; Ledwidge, M; McDonald, K	2021	Biomarker profiling for risk of future heart failure (HFpEF) development	https://www.embase.com/search/results?subaction=viewrecord&id=L2010443501&from=export http://dx.doi.org/10.1186/s12967-021-02735-3	Journal of Translational Medicine
Wang, Y; Liang, X; Zheng, X; Jia, K; Chen, Z; Zhou, T; Han, X; Shi, P	2019	The level and clinical significance of soluble ST2 in heart failure patients with atrial fibrillation	https://www.embase.com/search/results?subaction=viewrecord&id=L2007004781&from=export http://dx.doi.org/10.3760/cma.j.issn.1009-9158.2019.11.008	Chinese Journal of Laboratory Medicine
Wang, T J; Wollert, K C; Larson, M G; Coglianese, E; McCabe, E L; Cheng, S; Ho, J E; Fradley, M G; Ghorbani, A; Xanthakis, V; Kempf, T; Benjamin, E J; Levy, D; Vasan, R S; Januzzi, J L	2012	Prognostic utility of novel biomarkers of cardiovascular stress: the Framingham Heart Study	http://www.ncbi.nlm.nih.gov/entrez/query.fcgi?cmd=Retrieve&db=pubmed&dopt=Abstract&list_uids=22907935&query_hl=1	Circulation
Wang, Q	2020	Risk Prediction Models and Risk Factors for Early Heart Failure after Acute Myocardial Infarction	https://www.embase.com/search/results?subaction=viewrecord&id=L2007968302&from=export http://dx.doi.org/10.1016/j.cardfail.2020.09.204	Journal of Cardiac Failure
Wang, Jun; Zhao, Xiaojun; Zhao, Yani	2019	CORRELATION BETWEEN STROMELYSIN-2, PLASMA AMINO-TERMINAL BRAIN NATRIURETIC PEPTIDE PRECURSOR AND HIGH-SENSITIVE CARDIAC TROPONIN I LEVELS AND PROGNOSIS IN PATIENTS WITH HEART FAILURE	http://gateway.isiknowledge.com/gateway/Gateway.cgi?GWVersion=2&SrcAuth=AegeanSoftware&SrcApp=NoteExpress&DestLinkType=FullRecord&DestApp=WOS&KeyUT=000456815700033	ACTA MEDICA MEDITERRANEA
Vorobyev, E; Smirnov, A; Kucher, A; Galkina, O; Zubina, I; Anpilova, A; Bogdanova, E; Levykina, E	2020	Evaluation of biomarkers efficiency in predictive and early diagnostics of acute kidney injury in acute coronary syndrome	https://www.embase.com/search/results?subaction=viewrecord&id=L633421527&from=export http://dx.doi.org/10.1093/ndt/gfaa142.P0579	Nephrology Dialysis Transplantation
V¨ªlchez, J A; P¨¦rez-Cuellar, M; Mar¨ªn, F; Gallego, P; Manzano-Fern¨¢ndez, S; Vald¨¦s, M; Vicente, V; Noguera-Velasco, J A; Lip, G Y H; Ord¨®?ez-Llanos, J; Rold¨¢n, V	2015	sST2 levels are associated with all-cause mortality in anticoagulated patients with atrial fibrillation	https://www.embase.com/search/results?subaction=viewrecord&id=L605706610&from=export http://dx.doi.org/10.1111/eci.12482	European Journal of Clinical Investigation
V¨ªlchez, J A; P¨¦rez-Cuellar, M; Gallego, P; Manzano-Fernandez, S; Vald¨¦s, M; Vicente, V; Ordo?ez, J; Noguera-Velasco, J A; Lip, G; Mar¨ªn, F; Rold¨¢n, V	2014	Predictive role of ST2 for all-cause mortality in anticoagulated patients with atrial fibrillation	https://www.embase.com/search/results?subaction=viewrecord&id=L71555965&from=export http://dx.doi.org/10.1515/cclm-2014-4014	Clinical Chemistry and Laboratory Medicine
Vidula, M; Orlenko, A; Zhao, L; Salvador, L; Smalll, A; Horton, E; Cohen, J; Margo, C; Singh, B; Pourmussa, B; Greczylo, C; Yarde, M; Li, Z; Cvijic, M E; Wang, Z; Schafer, P; Ramirez-Valle, F; Seiffert, D; Gordon, D; Rader, D; Chirinos, J	2021	PLASMA BIOMARKERS FOR RISK STRATIFICATION OF OUTCOMES IN PATIENTS WITH AORTIC STENOSIS	https://www.embase.com/search/results?subaction=viewrecord&id=L2011744955&from=export http://dx.doi.org/10.1016/S0735-1097(21)03109-0	Journal of the American College of Cardiology
Vergaro, G; Aimo, A; Taurino, E; Del, Franco A; Fabiani, I; Prontera, C; Masotti, S; Musetti, V; Emdin, M; Passino, C	2021	Discharge FGF23 levels predicts one year outcome in patients admitted with acute heart failure	http://www.ncbi.nlm.nih.gov/entrez/query.fcgi?cmd=Retrieve&db=pubmed&dopt=Abstract&list_uids=34019969&query_hl=1	Int J Cardiol
Ventoulis, I; Mantziari, L; Mouratoglou, S A; Kamperidis, V; Giannakoulas, G; Ziakas, A; Tsalikakis, D; Giamouzis, G; Hitoglou-Makedou, A; Karvounis, H	2015	NGAL and ST2 levels in ambulatory patients with chronic heart failure. Clinical and echocardiographic correlates	http://www.ncbi.nlm.nih.gov/entrez/query.fcgi?cmd=Retrieve&db=pubmed&dopt=Abstract&list_uids=25919009&query_hl=1	Scand Cardiovasc J
Vegter, E L; Schmitter, D; Hagemeijer, Y; Ovchinnikova, E S; van der Harst, P; Teerlink, J R; O'Connor, C M; Metra, M; Davison, B A; Bloomfield, D; Cotter, G; Cleland, J G; Givertz, M M; Ponikowski, P; van Veldhuisen, D J; van der Meer, P; Berezikov, E; Voors, A A; Khan, M A	2016	Use of biomarkers to establish potential role and function of circulating microRNAs in acute heart failure	http://www.ncbi.nlm.nih.gov/entrez/query.fcgi?cmd=Retrieve&db=pubmed&dopt=Abstract&list_uids=27661412&query_hl=1	Int J Cardiol
van Vark, L C; Lesman-Leegte, I; Baart, S J; Postmus, D; Pinto, Y M; Orsel, J G; Westenbrink, B D; Brunner-la, Rocca HP; van Miltenburg, AJM; Boersma, E; Hillege, H L; Akkerhuis, K M	2017	Prognostic Value of Serial ST2 Measurements in Patients With Acute Heart Failure	http://www.ncbi.nlm.nih.gov/entrez/query.fcgi?cmd=Retrieve&db=pubmed&dopt=Abstract&list_uids=29096809&query_hl=1	J Am Coll Cardiol
van Vark, L C; Lesman-Leegte, I; Baart, S J; Postmus, D; Pinto, Y M; Orsel, J G; Westenbrink, B D; Brunner-la Rocca, H P; van Miltenburg, A J M; Boersma, E; Hillege, H L; Akkerhuis, K M	2017	Prognostic Value of Serial ST2 Measurements in Patients With Acute Heart Failure	https://www.embase.com/search/results?subaction=viewrecord&id=L619087187&from=export http://dx.doi.org/10.1016/j.jacc.2017.09.026	Journal of the American College of Cardiology
van der Velde, A R; Lexis, C P H; Meijers, W C; van der Horst, I C; Lipsic, E; Dokter, M M; van Veldhuisen, D J; van der Harst, P; de Boer, R A	2016	Galectin-3 and sST2 in prediction of left ventricular ejection fraction after myocardial infarction	https://www.embase.com/search/results?subaction=viewrecord&id=L606803330&from=export http://dx.doi.org/10.1016/j.cca.2015.10.034	Clinica Chimica Acta
van den Bosch, Eva; Bossers, Sjoerd S M; Kamphuis, Vivian P; Boersma, Eric; Roos-Hesselink, Jolien W; Breur, Johannes M P J; Ten Harkel, Arend D J; Kapusta, Livia; Bartelds, Beatrijs; Roest, Arno A W; Kuipers, Irene M; Blom, Nico A; Koopman, Laurens P; Helbing, Willem A	2021	Associations Between Blood Biomarkers, Cardiac Function, and Adverse Outcome in a Young Fontan Cohort	http://gateway.isiknowledge.com/gateway/Gateway.cgi?GWVersion=2&SrcAuth=AegeanSoftware&SrcApp=NoteExpress&DestLinkType=FullRecord&DestApp=WOS&KeyUT=000626053900063	JOURNAL OF THE AMERICAN HEART ASSOCIATION
van den Bosch, E; Bossers, S S M; Kamphuis, V P; Boersma, E; Roos-Hesselink, J W; Breur, J M P J; Ten Harkel, A D J; Kapusta, L; Bartelds, B; Roest, A A W; Kuipers, I M; Blom, N A; Koopman, L P; Helbing, W A	2021	Associations between blood biomarkers, cardiac function, and adverse outcome in a young fontan cohort	https://www.embase.com/search/results?subaction=viewrecord&id=L2006727156&from=export http://dx.doi.org/10.1161/JAHA.119.015022	Journal of the American Heart Association
Tymińska, A; Kapłon-Cieślicka, A; Ozierański, K; Budnik, M; Wancerz, A; Sypień, P; Peller, M; Maksym, J; Balsam, P; Opolski, G; Filipiak, K J	2019	Association of galectin-3 and soluble ST2 with in-hospital and 1-year outcomes in patients with ST-segment elevation myocardial infarction treated with primary percutaneous coronary intervention	http://www.ncbi.nlm.nih.gov/entrez/query.fcgi?cmd=Retrieve&db=pubmed&dopt=Abstract&list_uids=31642446&query_hl=1	Pol Arch Intern Med
Tymińska, A; Kapłon-Cieślicka, A; Ozierański, K; Budnik, M; Wancerz, A; Sypień, P; Peller, M; Balsam, P; Opolski, G; Filipiak, K J	2019	Association of Galectin-3 and Soluble ST2, and Their Changes, with Echocardiographic Parameters and Development of Heart Failure after ST-Segment Elevation Myocardial Infarction	http://www.ncbi.nlm.nih.gov/entrez/query.fcgi?cmd=Retrieve&db=pubmed&dopt=Abstract&list_uids=31687050&query_hl=1	Dis Markers
Tung, Y C; Chang, C H; Chen, Y C; Chu, P H	2015	Combined biomarker analysis for risk of acute kidney injury in patients with ST-segment elevation myocardial infarction	https://www.embase.com/search/results?subaction=viewrecord&id=L604108422&from=export http://dx.doi.org/10.1371/journal.pone.0125282	PLoS ONE
Tung, Y C; Chang, C H; Chen, Y C; Chu, P H	2015	Combined biomarker analysis for risk of acute kidney injury in patients with ST-segment elevation myocardial infarction	http://www.ncbi.nlm.nih.gov/entrez/query.fcgi?cmd=Retrieve&db=pubmed&dopt=Abstract&list_uids=25853556&query_hl=1	PLoS One
Tummalapalli, S L; Zelnick, L R; Andersen, A H; Christenson, R H; DeFilippi, C R; Deo, R; Go, A S; He, J; Ky, B; Lash, J P; Seliger, S L; Soliman, E Z; Shlipak, M G; Bansal, N	2020	Association of Cardiac Biomarkers With the Kansas City Cardiomyopathy Questionnaire in Patients With Chronic Kidney Disease Without Heart Failure	http://www.ncbi.nlm.nih.gov/entrez/query.fcgi?cmd=Retrieve&db=pubmed&dopt=Abstract&list_uids=32578483&query_hl=1	J Am Heart Assoc
Tsigkou, V; Siasos, G; Bletsa, E; Panoilia, M E; Papastavrou, A; Kokosias, G; Oikonomou, E; Papageorgiou, N; Zaromitidou, M; Marinos, G; Vavuranakis, M; Stefanadis, C; Papavassiliou, A G; Tousoulis, D	2020	The predictive role for ST2 in patients with acute coronary syndromes and heart failure	https://www.embase.com/search/results?subaction=viewrecord&id=L2004864410&from=export http://dx.doi.org/10.2174/0929867326666191016121630	Current Medicinal Chemistry
Truong, Q A; Januzzi, J L; Szymonifka, J; Thai, W E; Wai, B; Lavender, Z; Sharma, U; Sandoval, R M; Grunau, Z S; Basnet, S; Babatunde, A; Ajijola, O A; Min, J K; Singh, J P	2014	Coronary sinus biomarker sampling compared to peripheral venous blood for predicting outcomes in patients with severe heart failure undergoing cardiac resynchronization therapy: The BIOCRT study	https://www.embase.com/search/results?subaction=viewrecord&id=L600977518&from=export http://dx.doi.org/10.1016/j.hrthm.2014.07.007	Heart Rhythm
Truong, Q A; Januzzi, J L; Szymonifka, J; Thai, W E; Wai, B; Lavender, Z; Sharma, U; Sandoval, R M; Grunau, Z S; Basnet, S; Babatunde, A; Ajijola, O A; Min, J K; Singh, J P	2014	Coronary sinus biomarker sampling compared to peripheral venous blood for predicting outcomes in patients with severe heart failure undergoing cardiac resynchronization therapy: the BIOCRT study	http://www.ncbi.nlm.nih.gov/entrez/query.fcgi?cmd=Retrieve&db=pubmed&dopt=Abstract&list_uids=25014756&query_hl=1	Heart Rhythm
Than, M; Resontoc, L P R; Ng, K H; Xie, R; Hia, C; Thong, W Y; Chan, Y H; Ling, L H; Richards, A M; Yap, H K	2013	High levels of n-terminal pro-B type natriuretic peptide (NTPROBNP) and high-sensitive troponin t (HSTNT) are associated with early cardiac abnormalities in children undergoing dialysis	https://www.embase.com/search/results?subaction=viewrecord&id=L71127801&from=export http://dx.doi.org/10.1007/s00467-013-2523-7	Pediatric Nephrology
ter Maaten, J M; Valente, M A; Metra, M; Bruno, N; O'Connor, C M; Ponikowski, P; Teerlink, J R; Cotter, G; Davison, B; Cleland, J G; Givertz, M M; Bloomfield, D M; Dittrich, H C; van Veldhuisen, D J; Hillege, H L; Damman, K; Voors, A A	2016	A combined clinical and biomarker approach to predict diuretic response in acute heart failure	http://www.ncbi.nlm.nih.gov/entrez/query.fcgi?cmd=Retrieve&db=pubmed&dopt=Abstract&list_uids=26280875&query_hl=1	Clin Res Cardiol
ter Maaten, J M; Valente, M A E; Metra, M; Bruno, N; O Connor, C M; Ponikowski, P; Teerlink, J R; Cotter, G; Davison, B; Cleland, J G; Givertz, M M; Bloomfield, D M; Dittrich, H C; van Veldhuisen, D J; Hillege, H L; Damman, K; Voors, A A	2016	A combined clinical and biomarker approach to predict diuretic response in acute heart failure	https://www.embase.com/search/results?subaction=viewrecord&id=L605655065&from=export http://dx.doi.org/10.1007/s00392-015-0896-2	Clinical Research in Cardiology
Teplyakov, A T; Tarasov, N I; Isakov, L K; Grakova, E V; Sinkova, M N; Kopieva, K V; Garmaeva, O B; Ogurkova, O N; Kalyuzhin, V V; Kalyuzhina, E V	2018	Prognosis of cardiovascular events after implantation of a cardioverter-defibrillator in patients with chronic heart failure: the value of increasing concentration of endothelin-1 and soluble forms of ST2 protein in blood plasma	http://gateway.isiknowledge.com/gateway/Gateway.cgi?GWVersion=2&SrcAuth=AegeanSoftware&SrcApp=NoteExpress&DestLinkType=FullRecord&DestApp=WOS&KeyUT=000446542000016	BYULLETEN SIBIRSKOY MEDITSINY
Tan, ESJ; Chan, S P; Liew, O W; Chong, JPC; Leong, GKT; Yeo, DPS; Ong, H Y; Jaufeerally, F; Yap, J; Sim, D; Ng, T P; Ling, L H; Lam, CSP; Richards, A M	2021	Atrial Fibrillation and the Prognostic Performance of Biomarkers in Heart Failure	http://www.ncbi.nlm.nih.gov/entrez/query.fcgi?cmd=Retrieve&db=pubmed&dopt=Abstract&list_uids=33279970&query_hl=1	Clin Chem
Tallon, M A; Shenbagamurthi, P; Marcus, S; Becker, J M; Naider, F	1987	Synthesis and biological activity of amino terminus extended analogues of the alpha mating factor of Saccharomyces cerevisiae	http://www.ncbi.nlm.nih.gov/entrez/query.fcgi?cmd=Retrieve&db=pubmed&dopt=Abstract&list_uids=3322407&query_hl=1	Biochemistry
Suthahar, N; Lau, E S; Blaha, M J; Paniagua, S M; Larson, M G; Psaty, B M; Benjamin, E J; Allison, M A; Bartz, T M; Januzzi, JL Jr; Levy, D; Meems, LMG; Bakker, SJL; Lima, JAC; Cushman, M; Lee, D S; Wang, T J; DeFilippi, C R; Herrington, D M; Nayor, M; Vasan, R S; Gardin, J M; Kizer, J R; Bertoni, A G; Allen, N B; Gansevoort, R T; Shah, S J; Gottdiener, J S; Ho, J E; de Boer, R A	2020	Sex-Specific Associations of Cardiovascular Risk Factors and Biomarkers With Incident Heart?Failure	http://www.ncbi.nlm.nih.gov/entrez/query.fcgi?cmd=Retrieve&db=pubmed&dopt=Abstract&list_uids=32943164&query_hl=1	J Am Coll Cardiol
Suthahar, N; Lau, E S; Blaha, M J; Paniagua, S M; Larson, M G; Psaty, B M; Benjamin, E J; Allison, M A; Bartz, T M; Januzzi, J L; Levy, D; Meems, L M G; Bakker, S J L; Lima, J A C; Cushman, M; Lee, D S; Wang, T J; DeFilippi, C R; Herrington, D M; Nayor, M; Vasan, R S; Gardin, J M; Kizer, J R; Bertoni, A G; Allen, N B; Gansevoort, R T; Shah, S J; Gottdiener, J S; Ho, J E; de Boer, R A	2020	Sex-Specific Associations of Cardiovascular Risk Factors and Biomarkers With Incident Heart Failure	https://www.embase.com/search/results?subaction=viewrecord&id=L2007722202&from=export http://dx.doi.org/10.1016/j.jacc.2020.07.044	Journal of the American College of Cardiology
Sugano, A; Seo, Y; Ishizu, T; Yamamoto, M; Aonuma, K; Iesaka, Y; Nogami, A	2017	Interaction between mineralocorticoid receptor antagonist and soluble ST2 in heart failure with preserved ejection fraction	https://www.embase.com/search/results?subaction=viewrecord&id=L619984889&from=export	Circulation
Stolen, C; Gerwien, R; Meyer, T; Snider, J V	2012	Monitoring arrhythmic risk in stable heart failure patients with soluble ST2	https://www.embase.com/search/results?subaction=viewrecord&id=L71191049&from=export http://dx.doi.org/10.1093/eurjhf/hss010	European Journal of Heart Failure, Supplement
Stojanovic, D; Mitic, V; Stojanovic, M; Petrovic, D; Ignjatovic, A; Stefanovic, N; Cvetkovic, T; Kocic, G; Bojanic, V; Deljanin, Ilic M	2020	The partnership between renalase and ejection fraction as a risk factor for increased cardiac remodeling biomarkers in chronic heart failure patients	http://www.ncbi.nlm.nih.gov/entrez/query.fcgi?cmd=Retrieve&db=pubmed&dopt=Abstract&list_uids=32297799&query_hl=1	Curr Med Res Opin
Stojanovic, D; Mitic, V; Stojanovic, M; Petrovic, D; Ignjatovic, A; Stefanovic, N; Cvetkovic, T; Kocic, G; Bojanic, V; Deljanin Ilic, M	2020	The partnership between renalase and ejection fraction as a risk factor for increased cardiac remodeling biomarkers in chronic heart failure patients	https://www.embase.com/search/results?subaction=viewrecord&id=L2004886680&from=export http://dx.doi.org/10.1080/03007995.2020.1756233	Current Medical Research and Opinion
Stein, N R; Zelnick, L R; Anderson, A H; Christenson, R H; DeFilippi, C R; Deo, R; Go, A S; He, J; Ky, B; Lash, J P; Seliger, S L; Soliman, E Z; Shlipak, M G; Bansal, N	2020	Associations Between Cardiac Biomarkers and Cardiac Structure and Function in CKD	http://www.ncbi.nlm.nih.gov/entrez/query.fcgi?cmd=Retrieve&db=pubmed&dopt=Abstract&list_uids=32647762&query_hl=1	Kidney Int Rep
Stanziola, A A; Carlomagno, G; Vitale, C; Lanza, M; Mercurio, V; Fazio, S; Sofia, M	2013	Serum soluble ST2 and interleukin-33 levels in patients with pulmonary arterial hypertension and their relationship with right ventricular structure and function	https://www.embase.com/search/results?subaction=viewrecord&id=L71842328&from=export http://erj.ersjournals.com/content/42/Suppl_57/P4088.full.pdf+html?sid=97351107-820b-421d-ac43-466041ea2dd4	European Respiratory Journal
Srivatsan, V; George, M; Shanmugam, E	2015	Utility of galectin-3 as a prognostic biomarker in heart failure: where do we stand?	http://www.ncbi.nlm.nih.gov/entrez/query.fcgi?cmd=Retrieve&db=pubmed&dopt=Abstract&list_uids=25268020&query_hl=1	Eur J Prev Cardiol
Spyropoulos, J; Hanley, K; Trupp, R J	2017	Improving the use of biomarkers in HF: Effect of online CME	https://www.embase.com/search/results?subaction=viewrecord&id=L621102133&from=export	Circulation: Cardiovascular Quality and Outcomes
Spyropoulos, J; Hanley, K; Trupp, R J	2017	Improving the use of biomarkers in HF: effect of online CME	https://www.cochranelibrary.com/central/doi/10.1002/central/CN-01469944/full
Spezzaferri, R; Modica, M; Racca, V; Ripamonti, V; Tavanelli, M; Brambilla, G; Ferratini, M	2009	Psychological disorders after coronary artery by-pass surgery: A one-year prospective study	https://www.embase.com/search/results?subaction=viewrecord&id=L358207942&from=export http://dx.doi.org/10.4081/monaldi.2009.318	Monaldi Archives for Chest Disease - Cardiac Series
Soyoung, K; Heeyoung, B	2015	Effectiveness of the ST2 quantitative test: Systematic reviews	https://www.embase.com/search/results?subaction=viewrecord&id=L71910744&from=export http://dx.doi.org/10.1515/cclm-2015-5012	Clinical Chemistry and Laboratory Medicine
Song, B; Yao, B; Dang, H; Dong, R	2020	Soluble ST2, Galectin-3 and clinical prognosis of patients with hypertrophic cardiomyopathy undergoing ventricular septal myectomy: A correlation analysis	https://www.embase.com/search/results?subaction=viewrecord&id=L2005953123&from=export http://dx.doi.org/10.21037/CDT.2020.01.04	Cardiovascular Diagnosis and Therapy
Sobczak, S; Wojtczak-Soska, K; Ciurus, T; Sakowicz, A; Pietrucha, T; Lelonek, M	2014	Single sST2 protein measurement predicts adverse outcomes at 1-year follow-up in patients with chronic heart failure	http://www.ncbi.nlm.nih.gov/entrez/query.fcgi?cmd=Retrieve&db=pubmed&dopt=Abstract&list_uids=25041760&query_hl=1	Pol Arch Med Wewn
Snider, J; Breidthardt, T; Noveanu, M; Potocki, M; Socrates, T; Arenja, N; Heinisch, C; Drexler, B; Mueller, C	2011	Validation of a formula combining ST2 and NT-proBNP enhancing prognostic accuracy in patients with heart failure	https://www.embase.com/search/results?subaction=viewrecord&id=L70586474&from=export http://dx.doi.org/10.1016/j.cardfail.2011.06.075	Journal of Cardiac Failure
Snider, J; Breidthardt, T; Noveanu, M; Potocki, M; Socrates, T; Arenja, N; Heinisch, C; Drexler, B; Mueller, C	2011	Validation of a Formula Combining ST2 and NT-proBNP Enhancing Prognostic Accuracy in Patients with Heart Failure	http://gateway.isiknowledge.com/gateway/Gateway.cgi?GWVersion=2&SrcAuth=AegeanSoftware&SrcApp=NoteExpress&DestLinkType=FullRecord&DestApp=WOS&KeyUT=000293938700069	JOURNAL OF CARDIAC FAILURE
Skvortsov, A; Protasov, V; Narusov, O; Nasonova, S; Kuznetzova, T; Masenko, V; Tereschenko, S	2017	Soluble ST2-receptor (sST2) is more powerful predictor of long-term prognosis in patients with acute decompensated heart failure, compared with copeptin	https://www.embase.com/search/results?subaction=viewrecord&id=L616172695&from=export http://dx.doi.org/10.1002/ejhf.833	European Journal of Heart Failure
Skvortsov, A A; Protasov, V N; Narusov, O Y; Protasova, D E; Muksinova, M D; Sychev, A V; Masenko, V P; Tereshchenko, S N	2018	The target degree of sST2 and NT-proBNP values decrease during biomarker-guided treatment for long-term patients outcomes improvement after heart failure decompensation	https://www.cochranelibrary.com/central/doi/10.1002/central/CN-01613184/full
Skvortsov, A A; Protasov, V N; Narusov, O Y; Koshkina, D E; Nasonova, S N; Masenko, V P; Tereschenko, S N	2017	Soluble Suppression of Tumorogenicity 2 Increases Opportunities for Risk Stratification After Acute Heart Failure Decompensation	https://www.embase.com/search/results?subaction=viewrecord&id=L627018136&from=export	Kardiologiia
Skvortsov, A A; Protasov, V N; Narusov, O Y; Koshkina, D E; Nasonova, S N; Masenko, V P; Tereschenko, S N	2017	[Soluble Suppression of Tumorogenicity 2 Increases Opportunities for Risk Stratification After Acute Heart Failure Decompensation]	http://www.ncbi.nlm.nih.gov/entrez/query.fcgi?cmd=Retrieve&db=pubmed&dopt=Abstract&list_uids=28290833&query_hl=1	Kardiologiia
Skvortsov, A A; Narusov, O Y; Muksinova, M D; Protasov, V N; Protasova, D E; Kuznetsova, T V; Masenko, V P; Tereshchenko, S N	2018	Clinical significance of serial biomarkers activity determination after acute heart failure decompensation: sST2 NT-proBNP role during long-term follow-up	https://www.cochranelibrary.com/central/doi/10.1002/central/CN-01788113/full
Skvortsov, A A; Narusov, O Y; Muksinova, M D; Protasov, V N; Protasova, D E; Kuznetsova, T V; Masenko, V P; Tereshchenko, S N	2018	[Not Available]	http://www.ncbi.nlm.nih.gov/entrez/query.fcgi?cmd=Retrieve&db=pubmed&dopt=Abstract&list_uids=30625106&query_hl=1	Kardiologiia
Skali, H; Gerwien, R; Meyer, T E; Snider, J V; Solomon, S D; Stolen, C M	2016	Soluble ST2 and Risk of Arrhythmias, Heart Failure, or Death in Patients with Mildly Symptomatic Heart Failure: results from MADIT-CRT	https://www.cochranelibrary.com/central/doi/10.1002/central/CN-01424724/full
Skali, H; Gerwien, R; Meyer, T E; Snider, J V; Solomon, S D; Stolen, C M	2016	Soluble ST2 and Risk of Arrhythmias, Heart Failure, or Death in Patients with Mildly Symptomatic Heart Failure: Results from MADIT-CRT	http://www.ncbi.nlm.nih.gov/entrez/query.fcgi?cmd=Retrieve&db=pubmed&dopt=Abstract&list_uids=27798759&query_hl=1	J Cardiovasc Transl Res
Sinning, C; Kempf, T; Schwarzl, M; Lanfermann, S; Ojeda, F; Schnabel, R B; Zengin, E; Wild, P S; Lackner, K J; Munzel, T; Blankenberg, S; Wollert, K C; Zeller, T; Westermann, D	2017	Biomarkers for characterization of heart failure - Distinction of heart failure with preserved and reduced ejection fraction	http://www.ncbi.nlm.nih.gov/entrez/query.fcgi?cmd=Retrieve&db=pubmed&dopt=Abstract&list_uids=27838133&query_hl=1	Int J Cardiol
Sinning, C; Kempf, T; Schnabel, R; Zengin, E; Ojeda, F; Wild, P; Lackner, K; Munzel, T; Blankenberg, S; Wollert, K C; Zeller, T; Westermann, D	2016	Novel biomarkers in heart failure with reduced and preserved ejection fraction in the general population	https://www.embase.com/search/results?subaction=viewrecord&id=L612285481&from=export http://dx.doi.org/10.1093/eurheartj/ehw432	European Heart Journal
Simpson, Catherine E; Damico, Rachel L; Hassoun, Paul M; Martin, Lisa J; Yang, Jun; Nies, Melanie K; Vaidya, R Dhananjay; Brandal, Stephanie; Pauciulo, Michael W; Austin, Eric D; Ivy, D Dunbar; Nichols, William C; Everett, Allen D	2020	Noninvasive Prognostic Biomarkers for Left-Sided Heart Failure as Predictors of Survival in Pulmonary Arterial Hypertension	http://gateway.isiknowledge.com/gateway/Gateway.cgi?GWVersion=2&SrcAuth=AegeanSoftware&SrcApp=NoteExpress&DestLinkType=FullRecord&DestApp=WOS&KeyUT=000539236600037	CHEST
Simpson, C E; Damico, R L; Hassoun, P M; Martin, L J; Yang, J; Nies, M K; Vaidya, R D; Brandal, S; Pauciulo, M W; Austin, E D; Ivy, D D; Nichols, W C; Everett, A D	2020	Noninvasive Prognostic Biomarkers for Left-Sided Heart Failure as Predictors of Survival in Pulmonary Arterial Hypertension	https://www.embase.com/search/results?subaction=viewrecord&id=L2005727174&from=export http://dx.doi.org/10.1016/j.chest.2019.12.037	Chest
Simpson, C E; Damico, R L; Hassoun, P M; Martin, L J; Yang, J; Nies, M K; Vaidya, R D; Brandal, S; Pauciulo, M W; Austin, E D; Ivy, D D; Nichols, W C; Everett, A D	2020	Noninvasive Prognostic Biomarkers for Left-Sided Heart Failure as Predictors of Survival in Pulmonary Arterial Hypertension	http://www.ncbi.nlm.nih.gov/entrez/query.fcgi?cmd=Retrieve&db=pubmed&dopt=Abstract&list_uids=31987881&query_hl=1	Chest
Shumavets, V; Kaljadka, M; Russkih, I; Andraloits, I; Grinchuk, I; Kurljanskaja, A; Ostrovski, Y	2015	Perioperative serial measures of soluble ST2 in a prospective cohort of adult patients with reduced ejection fraction undergoing open heart surgery	https://www.embase.com/search/results?subaction=viewrecord&id=L71910784&from=export http://dx.doi.org/10.1515/cclm-2015-5012	Clinical Chemistry and Laboratory Medicine
Shkolnik, E; Vasyuk, Y; Nesvetov, V; Scherbak, M; Shkolnik, L; Varlan, G	2015	Trimetazidine prevents doxorubicine cardiotoxicity: echo and biomarker study	https://www.cochranelibrary.com/central/doi/10.1002/central/CN-01473844/full
Shimpo, M; Morrow, D A; Weinberg, E O; Sabatine, M S; Murphy, S A; Antman, E M; Lee, R T	2004	Serum Levels of the Interleukin-1 Receptor Family Member ST2 Predict Mortality and Clinical Outcome in Acute Myocardial Infarction	https://www.embase.com/search/results?subaction=viewrecord&id=L38625395&from=export http://dx.doi.org/10.1161/01.CIR.0000127958.21003.5A	Circulation
Shimpo, M; Morrow, D A; Weinberg, E O; Sabatine, M S; Murphy, S A; Antman, E M; Lee, R T	2004	Serum levels of the interleukin-1 receptor family member ST2 predict mortality and clinical outcome in acute myocardial infarction	http://www.ncbi.nlm.nih.gov/entrez/query.fcgi?cmd=Retrieve&db=pubmed&dopt=Abstract&list_uids=15117853&query_hl=1	Circulation
Sharma, A; Stevens, S R; Coles, A; Fiuzat, M; Adams, K F; Whellan, D J; Donahue, M P; Kitzman, D W; Piha, I L; Zannad, F; Et, Al.	2017	A multi-marker approach for risk stratification in patients with chronic heart failure: insights from the HF-action trial	https://www.cochranelibrary.com/central/doi/10.1002/central/CN-01441013/full
Sharma, A; Cannon, C P; White, W B; Liu, Y; Zannad, F	2017	Evaluating expanded heart failure outcomes in patients with type 2 diabetes after an acute coronary syndrome: insights from the examine trial	https://www.cochranelibrary.com/central/doi/10.1002/central/CN-01440986/full
Sharim, J; Daniels, L B	2020	Soluble ST2 and Soluble Markers of Fibrosis: Emerging Roles for Prognosis and Guiding Therapy	http://www.ncbi.nlm.nih.gov/entrez/query.fcgi?cmd=Retrieve&db=pubmed&dopt=Abstract&list_uids=32430626&query_hl=1	Curr Cardiol Rep
Shah, R V; Van Kimmenade, R R J; Chen-Tournoux, A; Januzzi, J L	2009	The novel interleukin receptor family member ST2 correlates with cardiac structure, function, and prognosis: Results from the PRIDE echocardiographic substudy	https://www.embase.com/search/results?subaction=viewrecord&id=L70064666&from=export	Journal of the American College of Cardiology
Shah, R V; Chen-Tournoux, A A; Picard, M H; van Kimmenade, R R; Januzzi, J L	2009	Serum levels of the interleukin-1 receptor family member ST2, cardiac structure and function, and long-term mortality in patients with acute dyspnea	http://www.ncbi.nlm.nih.gov/entrez/query.fcgi?cmd=Retrieve&db=pubmed&dopt=Abstract&list_uids=19808354&query_hl=1	Circ Heart Fail
Shah, K S; Maisel, A S	2014	Novel biomarkers in heart failure with preserved ejection fraction	http://www.ncbi.nlm.nih.gov/entrez/query.fcgi?cmd=Retrieve&db=pubmed&dopt=Abstract&list_uids=24975910&query_hl=1	Heart Fail Clin
Shah, K B; Kop, W J; Christenson, R H; Diercks, D B; Henderson, S; Hanson, K; Li, S Y; DeFilippi, C R	2011	Prognostic utility of ST2 in patients with acute dyspnea and preserved left ventricular ejection fraction	https://www.embase.com/search/results?subaction=viewrecord&id=L361846586&from=export http://www.clinchem.org/cgi/reprint/57/6/874 http://dx.doi.org/10.1373/clinchem.2010.159277	Clinical Chemistry
Secemsky, E A; Scherzer, R; Nitta, E; Wu, A H; Lange, D C; Deeks, S G; Martin, J N; Snider, J; Ganz, P; Hsue, P Y	2015	Novel Biomarkers of Cardiac Stress, Cardiovascular Dysfunction, and Outcomes in HIV-Infected Individuals	http://www.ncbi.nlm.nih.gov/entrez/query.fcgi?cmd=Retrieve&db=pubmed&dopt=Abstract&list_uids=26164679&query_hl=1	JACC Heart Fail
Schmitter, D; Cotter, G; Voors, A A	2014	Clinical use of novel biomarkers in heart failure: towards personalized medicine	http://www.ncbi.nlm.nih.gov/entrez/query.fcgi?cmd=Retrieve&db=pubmed&dopt=Abstract&list_uids=23709316&query_hl=1	Heart Fail Rev
Schmid, J; Zweiker, D; Stojakovic, T; Scharnagl, H; Maderthaner, R; Scherr, D; Maier, R; Schmidt, A; M?rz, W; Binder, J; Rainer, P	2017	ST2 predicts survival in patients undergoing transcatheter aortic valve implantation	https://www.embase.com/search/results?subaction=viewrecord&id=L617727127&from=export http://dx.doi.org/10.1007/s00508-017-1211-1	Wiener Klinische Wochenschrift
Scherzer, R; Shah, S J; Secemsky, E; Butler, J; Grunfeld, C; Shlipak, M G; Hsue, P Y	2018	Association of Biomarker Clusters With Cardiac Phenotypes and Mortality in Patients With HIV Infection	http://www.ncbi.nlm.nih.gov/entrez/query.fcgi?cmd=Retrieve&db=pubmed&dopt=Abstract&list_uids=29615435&query_hl=1	Circ Heart Fail
Savoj, Javad; Becerra, Brian; Kim, Jin K; Fusaro, Maria; Gallieni, Maurizio; Lombardo, Dawn; Lau, Wei Ling	2019	Utility of Cardiac Biomarkers in the Setting of Kidney Disease	http://gateway.isiknowledge.com/gateway/Gateway.cgi?GWVersion=2&SrcAuth=AegeanSoftware&SrcApp=NoteExpress&DestLinkType=FullRecord&DestApp=WOS&KeyUT=000463529600002	NEPHRON
Savoj, J; Becerra, B; Kim, J K; Fusaro, M; Gallieni, M; Lombardo, D; Lau, W L	2019	Utility of Cardiac Biomarkers in the Setting of Kidney Disease	https://www.embase.com/search/results?subaction=viewrecord&id=L626329969&from=export http://dx.doi.org/10.1159/000495946	Nephron
Savic-Radojevic, A; Pljesa-Ercegovac, M; Matic, M; Simic, D; Radovanovic, S; Simic, T	2017	Novel Biomarkers of Heart Failure	http://www.ncbi.nlm.nih.gov/entrez/query.fcgi?cmd=Retrieve&db=pubmed&dopt=Abstract&list_uids=28212715&query_hl=1	Adv Clin Chem
Sattar, N; Xu, J; Butler, J; Mahaffey, K W; Shaw, W; Rosenthal, N; Gutstein, D E; Hansen, M K; Januzzi, J	2020	Stress cardiac biomarkers and adverse cardiac outcomes in the canagliflozin cardiovascular assessment study (CANVAS)	https://www.embase.com/search/results?subaction=viewrecord&id=L633379457&from=export http://dx.doi.org/10.2337/db20-1123-P	Diabetes
Sarkar, S; Legere, S; Haidl, I; Marshall, J; MacLeod, J B; Aguiar, C; Lutchmedial, S; Hassan, A; Brunt, K R; Kienesberger, P; Pulinilkunnil, T; L¨¦gar¨¦, J F	2020	Serum GDF15, a Promising Biomarker in Obese Patients Undergoing Heart Surgery	http://www.ncbi.nlm.nih.gov/entrez/query.fcgi?cmd=Retrieve&db=pubmed&dopt=Abstract&list_uids=32671100&query_hl=1	Front Cardiovasc Med
Sardu, C; Marfella, R; Santamaria, M; Papini, S; Parisi, Q; Sacra, C; Colaprete, D; Paolisso, G; Rizzo, M R; Barbieri, M	2018	Stretch, injury and inflammation markers evaluation to predict clinical outcomes after implantable cardioverter defibrillator therapy in heart failure patients with metabolic syndrome	https://www.embase.com/search/results?subaction=viewrecord&id=L622693550&from=export http://dx.doi.org/10.3389/fphys.2018.00758	Frontiers in Physiology
Santhanakrishnan, R; Chong, J P; Ng, T P; Ling, L H; Sim, D; Leong, K T; Yeo, P S; Ong, H Y; Jaufeerally, F; Wong, R; Chai, P; Low, A F; Richards, A M; Lam, C S	2012	Growth differentiation factor 15, ST2, high-sensitivity troponin T, and N-terminal pro brain natriuretic peptide in heart failure with preserved vs. reduced ejection fraction	http://www.ncbi.nlm.nih.gov/entrez/query.fcgi?cmd=Retrieve&db=pubmed&dopt=Abstract&list_uids=22869458&query_hl=1	Eur J Heart Fail
Sanders-van, Wijk S; van Empel, V; Davarzani, N; Maeder, M T; Handschin, R; Pfisterer, M E; Brunner-La, Rocca HP	2015	Circulating biomarkers of distinct pathophysiological pathways in heart failure with preserved vs. reduced left ventricular ejection fraction	http://www.ncbi.nlm.nih.gov/entrez/query.fcgi?cmd=Retrieve&db=pubmed&dopt=Abstract&list_uids=26472682&query_hl=1	Eur J Heart Fail
Sanders-van Wijk, S; van Empel, V; Davarzani, N; Maeder, M T; Handschin, R; Pfisterer, M E; Brunner-La Rocca, H P	2015	Circulating biomarkers of distinct pathophysiological pathways in heart failure with preserved vs. reduced left ventricular ejection fraction	https://www.cochranelibrary.com/central/doi/10.1002/central/CN-01105407/full
Salvagno, G L; Pavan, C	2016	Prognostic biomarkers in acute coronary syndrome	http://www.ncbi.nlm.nih.gov/entrez/query.fcgi?cmd=Retrieve&db=pubmed&dopt=Abstract&list_uids=27500159&query_hl=1	Ann Transl Med
Saenger, A K; Miller, W L; Lueke, A J; Grill, D E; Jaffe, A S	2012	Serial changes in ST2 are superior to other biomarkers in the prediction of adverse events in a cohort of ambulatory chronic heart failure patients	https://www.embase.com/search/results?subaction=viewrecord&id=L70954898&from=export	Circulation
Sabatine, M S; Morrow, D A; Higgins, L J; MacGillivray, C; Guo, W; Bode, C; Rifai, N; Cannon, C P; Gerszten, R E; Lee, R T	2008	Complementary roles for biomarkers of biomechanical strain ST2 and N-terminal prohormone B-type natriuretic peptide in patients with ST-elevation myocardial infarction	https://www.embase.com/search/results?subaction=viewrecord&id=L351543469&from=export http://dx.doi.org/10.1161/CIRCULATIONAHA.107.728022	Circulation
Sabatine, M S; Morrow, D A; Higgins, L J; MacGillivray, C; Guo, W; Bode, C; Rifai, N; Cannon, C P; Gerszten, R E; Lee, R T	2008	Complementary roles for biomarkers of biomechanical strain ST2 and N-terminal prohormone B-type natriuretic peptide in patients with ST-elevation myocardial infarction	http://www.ncbi.nlm.nih.gov/entrez/query.fcgi?cmd=Retrieve&db=pubmed&dopt=Abstract&list_uids=18378613&query_hl=1	Circulation
Rywik, Tomasz M; Janas, Jadwiga; Klisiewicz, Anna; Leszek, Przemyslaw; Sobieszczanska-Malek, Malgorzata; Kurjata, Pawel; Rozentryt, Piotr; Korewicki, Jerzy; Jerzak-Wodzynska, Grazyna; Zielinski, Tomasz	2015	Prognostic value of novel biomarkers compared with detailed biochemical evaluation in patients with heart failure	http://gateway.isiknowledge.com/gateway/Gateway.cgi?GWVersion=2&SrcAuth=AegeanSoftware&SrcApp=NoteExpress&DestLinkType=FullRecord&DestApp=WOS&KeyUT=000358363900007	POLSKIE ARCHIWUM MEDYCYNY WEWNETRZNEJ-POLISH ARCHIVES OF INTERNAL MEDICINE
Rywik, T M; Janas, J; Klisiewicz, A; Leszek, P; Sobieszczańska-Małek, M; Kurjata, P; Rozentryt, P; Korewicki, J; Jerzak-Wodzyńska, G; Zieliński, T	2015	Prognostic value of novel biomarkers compared with detailed biochemical evaluation in patients with heart failure	https://www.embase.com/search/results?subaction=viewrecord&id=L605166706&from=export http://dx.doi.org/10.20452/pamw.2884	Polskie Archiwum Medycyny Wewnetrznej
Ruocco, G; Evangelista, I; Franci, B; Lucani, B; Martini, S; Nuti, R; Palazzuoli, A	2019	Combination of ST2 and B-type natriuretic peptide in diabetic patients with acute heart failure: relation with ventricular stiffness and outcome	http://www.ncbi.nlm.nih.gov/entrez/query.fcgi?cmd=Retrieve&db=pubmed&dopt=Abstract&list_uids=30540645&query_hl=1	J Cardiovasc Med (Hagerstown)
Rudyk, I S; Medentseva, O O; Gasanov, I C; Babichev, D P	2021	Influence of various risk factors on the level of ST2 biomarker in patients with heart failure and diabetes mellitus type 2	https://www.embase.com/search/results?subaction=viewrecord&id=L634881917&from=export	Polski merkuriusz lekarski : organ Polskiego Towarzystwa Lekarskiego
Rudyk, I S; Medentseva, O O; Gasanov, I C; Babichev, D P	2021	Influence of various risk factors on the level of ST2 biomarker in patients with heart failure and diabetes mellitus type 2	http://www.ncbi.nlm.nih.gov/entrez/query.fcgi?cmd=Retrieve&db=pubmed&dopt=Abstract&list_uids=33895752&query_hl=1	Pol Merkur Lekarski
Rogier Van Der Velde, A R; Lexis, C P H; Meijers, W C; Van Der Horst, I C; Lipsic, E; Dokter, M M; Van Veldhuisen, D J; Van Der Harst, P; De Boer, R A	2015	Fibrotic biomarkers and prediction of cardiac remodeling after myocardial infarction	https://www.embase.com/search/results?subaction=viewrecord&id=L71903691&from=export http://dx.doi.org/10.1002/ejhf.277	European Journal of Heart Failure
Richards, A M; Di Somma, S; Mueller, T	2015	ST2 in stable and unstable ischemic heart diseases	https://www.embase.com/search/results?subaction=viewrecord&id=L602172064&from=export http://dx.doi.org/10.1016/j.amjcard.2015.01.041	American Journal of Cardiology
Rehman, Shafiq U; Martinez-Rumayor, Abelardo; Mueller, Thomas; Jr. Januzzi, James L	2008	Independent and incremental prognostic value of multimarker testing in acute dyspnea: Results from the ProBNP Investigation of Dyspnea in the Emergency Department (PRIDE) study	http://gateway.isiknowledge.com/gateway/Gateway.cgi?GWVersion=2&SrcAuth=AegeanSoftware&SrcApp=NoteExpress&DestLinkType=FullRecord&DestApp=WOS&KeyUT=000256581000009	CLINICA CHIMICA ACTA
Rehman, S U; Mueller, T; Januzzi, JL Jr	2008	Characteristics of the novel interleukin family biomarker ST2 in patients with acute heart failure	http://www.ncbi.nlm.nih.gov/entrez/query.fcgi?cmd=Retrieve&db=pubmed&dopt=Abstract&list_uids=19017513&query_hl=1	J Am Coll Cardiol
Rehman, S U; Mueller, T; Januzzi Jr., J L	2008	Characteristics of the Novel Interleukin Family Biomarker ST2 in Patients With Acute Heart Failure	https://www.embase.com/search/results?subaction=viewrecord&id=L352508950&from=export http://dx.doi.org/10.1016/j.jacc.2008.07.042	Journal of the American College of Cardiology
Rehman, S U; Martinez-Rumayor, A; Mueller, T; Januzzi Jr., J L	2008	Independent and incremental prognostic value of multimarker testing in acute dyspnea: Results from the ProBNP Investigation of Dyspnea in the Emergency Department (PRIDE) study	https://www.embase.com/search/results?subaction=viewrecord&id=L50122293&from=export http://dx.doi.org/10.1016/j.cca.2008.03.002	Clinica Chimica Acta
Rasmusson, K; Horne, B; Brunisholz, K; Januzzi, J; Alharethi, R; Budge, D; Galenko, O; Stehlik, J; Carlquist, J; Connollly, J; Frampton, S; Moore, S; Kfoury, A	2011	Association of soluble ST2, an emerging biomarker of heart failure, with peripartum cardiomyopathy	https://www.embase.com/search/results?subaction=viewrecord&id=L70586678&from=export http://dx.doi.org/10.1016/j.cardfail.2011.06.287	Journal of Cardiac Failure
Ramsheva, Z; Ramshev, K	2014	ST2: Cardiac biomarker for monitoring heart failure-our preliminary results	https://www.embase.com/search/results?subaction=viewrecord&id=L71555946&from=export http://dx.doi.org/10.1515/cclm-2014-4014	Clinical Chemistry and Laboratory Medicine
Rame, J E; McGlothlin, D; Wu, A H B; Hernandez, J O; Kobashigawa, E; De Marco, T	2010	Soluble ST2 is associated with right heart failure and is independently predictive of event free survival in pulmonary arterial hypertension	https://www.embase.com/search/results?subaction=viewrecord&id=L70194264&from=export http://dx.doi.org/10.1016/j.healun.2009.11.130	Journal of Heart and Lung Transplantation
Pryds, K; Schmidt, M R; Bjerre, M; Thiel, S; Refsgaard, J; Botker, H E; Ostgard, R D; Nielsen, R R	2019	Effect of long-term remote ischemic conditioning on inflammatory and cardiac remodeling parameters in patients with chronic ischemic heart failure	https://www.cochranelibrary.com/central/doi/10.1002/central/CN-01961474/full
Pryds, K; Rahbek Schmidt, M; Bjerre, M; Thiel, S; Refsgaard, J; B?tker, H E; Drage ?stg?rd, R; Rangh?j Nielsen, R	2019	Effect of long-term remote ischemic conditioning on inflammation and cardiac remodeling	https://www.cochranelibrary.com/central/doi/10.1002/central/CN-02012421/full
Protasov, V; Skvortsov, A; Koshkina, D; Narusov, O; Masenko, V; Tereschenko, S	2015	Admission and discharge values of soluble ST2-receptor are predictive for short-term prognosis in patients with acute decompensated heart failure	https://www.embase.com/search/results?subaction=viewrecord&id=L71902826&from=export http://dx.doi.org/10.1002/ejhf.277	European Journal of Heart Failure
Protasov, V N; Skvortsov, A A; Narusov, O Y; Protasova, D E; Tkachev, G A; Masenko, V P; Tereshchenko, S N	2017	Significance of NT-proBNP, TnT and soluble ST2-receptor concentrations in risk stratification in patients with acute decompensated heart failure	https://www.embase.com/search/results?subaction=viewrecord&id=L616172433&from=export http://dx.doi.org/10.1002/ejhf.833	European Journal of Heart Failure
Protasov, V N; Skvortsov, A A; Narusov, O Y; Protasova, D E; Kuznetcova, T V; Tkachev, G A; Masenko, V P; Tereshchenko, S N	2017	Significance of novel biomarkers for short-term and long-term prognosis in patients after acute heart failure decompensation	https://www.embase.com/search/results?subaction=viewrecord&id=L616172992&from=export http://dx.doi.org/10.1002/ejhf.833	European Journal of Heart Failure
Protasov, V N; Skvortsov, A A; Narusov, O Y; Muksinova, M D; Protasova, D E; Masenko, V P; Tereshchenko, S N	2019	Significance of sST2 concentration last measurement in serial determination in patients risk stratification after acute heart failure decompensation	https://www.embase.com/search/results?subaction=viewrecord&id=L628558179&from=export http://dx.doi.org/10.1002/ejhf.1488	European Journal of Heart Failure
Protasov, V N; Skvortsov, A A; Koshkina, D; Narusov, O Y; Tkachev, G A; Masenko, V P; Tereshchenko, S N	2016	Significance of soluble ST2-receptor and NT-proBNP concentrations in acute decompensated heart failure patients long-term risk stratification	https://www.embase.com/search/results?subaction=viewrecord&id=L72307147&from=export http://dx.doi.org/10.1002/ejhf.539	European Journal of Heart Failure
Protasov, V N; Narusov, O Y; Skvortsov, A A; Protasova, D E; Kuznetsova, T V; Petrukhina, A A; Masenko, V P; Tereshchenko, S N	2019	[Not Available]	http://www.ncbi.nlm.nih.gov/entrez/query.fcgi?cmd=Retrieve&db=pubmed&dopt=Abstract&list_uids=30706839&query_hl=1	Kardiologiia
Prokopova, L V; Sitnikova, M Y; Dorofeykov, V V; Smirnov, B I; Shlyakhto, E V	2015	The role of modern markers in prognosis heart failure at 1 year with different etiology in patient-residents of the north-west region of Russia	https://www.embase.com/search/results?subaction=viewrecord&id=L71903693&from=export http://dx.doi.org/10.1002/ejhf.277	European Journal of Heart Failure
Prokopova, L V; Sitnikova, M Y; Dorofeykov, V V; Fedotov, P A; Lelyavina, T A; Smirnov, B I; Shlyakhto, E V	2015	The predictive value of ST2 concentrations in plasma in patients with systolic heart failure, living in the North-West region of the Russian federation	https://www.embase.com/search/results?subaction=viewrecord&id=L71903265&from=export http://dx.doi.org/10.1002/ejhf.277	European Journal of Heart Failure
Pouleur, A C	2015	Which biomarkers do clinicians need for diagnosis and management of heart failure with reduced ejection fraction?	http://www.ncbi.nlm.nih.gov/entrez/query.fcgi?cmd=Retrieve&db=pubmed&dopt=Abstract&list_uids=25447693&query_hl=1	Clin Chim Acta
Porcel, Jose M; Martinez-Alonso, Montserrat; Cao, Gonzalo; Bielsa, Silvia; Sopena, Ana; Esquerda, Aureli	2009	Biomarkers of Heart Failure in Pleural Fluid	http://gateway.isiknowledge.com/gateway/Gateway.cgi?GWVersion=2&SrcAuth=AegeanSoftware&SrcApp=NoteExpress&DestLinkType=FullRecord&DestApp=WOS&KeyUT=000269733400007	CHEST
Porcel, J M; Mart¨ªnez-Alonso, M; Cao, G; Bielsa, S; Sopena, A; Esquerda, A	2009	Biomarkers of heart failure in pleural fluid	https://www.embase.com/search/results?subaction=viewrecord&id=L355237987&from=export http://dx.doi.org/10.1378/chest.09-0270	Chest
Porcel, J M; Mart¨ªnez-Alonso, M; Cao, G; Bielsa, S; Sopena, A; Esquerda, A	2009	Biomarkers of heart failure in pleural fluid	http://www.ncbi.nlm.nih.gov/entrez/query.fcgi?cmd=Retrieve&db=pubmed&dopt=Abstract&list_uids=19363209&query_hl=1	Chest
Placido, Rui; Cortez-Dias, Nuno; Martins, Susana Robalo; Almeida, Ana Gomes; Calisto, Carina; Goncalves, Susana; Sadoune, Malha; Diogo, Antonio Nunes; Mebazaa, Alexandre; Pinto, Fausto Jose	2017	Prognostic stratification in pulmonary hypertension: A multi-biomarker approach	http://gateway.isiknowledge.com/gateway/Gateway.cgi?GWVersion=2&SrcAuth=AegeanSoftware&SrcApp=NoteExpress&DestLinkType=FullRecord&DestApp=WOS&KeyUT=000396983100007	REVISTA PORTUGUESA DE CARDIOLOGIA
Placido, R; Cortez-Dias, N; Martins, S R; Gayat, E; Goncalves, S; Infante Oliveira, E; Sadoune, M; Almeida, A G; Mebazaa, A; Pinto, F	2015	Prognostic stratification in pulmonary hypertension: A multibiomarker approach	https://www.embase.com/search/results?subaction=viewrecord&id=L71972291&from=export	Cardiology (Switzerland)
Pl¨¢cido, R; Cortez Dias, N; Robalo Martins, S; Gomes Almeida, A; Calisto, C; Gon?alves, S; Sadoune, M; Nunes Diogo, A; Mebazaa, A; Pinto, F J	2017	Prognostic stratification in pulmonary hypertension: A multi‐biomarker approach	https://www.embase.com/search/results?subaction=viewrecord&id=L614163362&from=export http://dx.doi.org/10.1016/j.repc.2016.08.005	Revista Portuguesa de Cardiologia
Piper, S; Hipperson, D; Decourcey, J; Sherwood, R; Amin-Youssef, G; Mcdonagh, T A	2014	Novel biomarkers to predict cardiovascular admission in patients with pharmacologically optimised chronic heart failure	https://www.embase.com/search/results?subaction=viewrecord&id=L71648655&from=export http://dx.doi.org/10.1093/eurheartj/ehu324	European Heart Journal
Piper, S E; Sherwood, R A; Amin-Youssef, G F; Shah, A M; McDonagh, T A	2015	Serial soluble ST2 for the monitoring of pharmacologically optimised chronic stable heart failure	https://www.embase.com/search/results?subaction=viewrecord&id=L600742602&from=export http://dx.doi.org/10.1016/j.ijcard.2014.11.097	International Journal of Cardiology
Piek, A; "Du W"; de Boer, R A; Sillj¨¦, HHW	2018	Novel heart failure biomarkers: why do we fail to exploit their potential?	http://www.ncbi.nlm.nih.gov/entrez/query.fcgi?cmd=Retrieve&db=pubmed&dopt=Abstract&list_uids=29663841&query_hl=1	Crit Rev Clin Lab Sci
Petyunina, O V; Kopytsya, M P; Alexander Berezin, A E E	2019	Elevated levels of circulating soluble ST2 at discharge predicts late ventricular adverse remodeling in patients with st-segment elevation myocardial infarction	https://www.embase.com/search/results?subaction=viewrecord&id=L628580066&from=export http://dx.doi.org/10.1177/2047487319860061	European Journal of Preventive Cardiology
Patric, B; Camille, A; Mauro, I; Angelika, H L; Tobias, B; Christian, M; Alan, M; Frank, R	2019	Soluble ST2 – A new biomarker in heart failure	https://www.embase.com/search/results?subaction=viewrecord&id=L626825413&from=export	Kardiovaskulare Medizin
Pascual-Figal, D A; Ordo?ez-Llanos, J; Tornel, P L; V¨¢zquez, R; Puig, T; Vald¨¦s, M; Cinca, J; de Luna, A B; Bayes-Genis, A	2009	Soluble ST2 for Predicting Sudden Cardiac Death in Patients With Chronic Heart Failure and Left Ventricular Systolic Dysfunction	https://www.embase.com/search/results?subaction=viewrecord&id=L355668971&from=export http://dx.doi.org/10.1016/j.jacc.2009.07.041	Journal of the American College of Cardiology
Pascual-Figal, D A; Ordo?ez-Llanos, J; Tornel, P L; V¨¢zquez, R; Puig, T; Vald¨¦s, M; Cinca, J; de Luna, A B; Bayes-Genis, A	2009	Soluble ST2 for predicting sudden cardiac death in patients with chronic heart failure and left ventricular systolic dysfunction	http://www.ncbi.nlm.nih.gov/entrez/query.fcgi?cmd=Retrieve&db=pubmed&dopt=Abstract&list_uids=19942089&query_hl=1	J Am Coll Cardiol
Pascual-Figal, D A; Manzano-Fern¨¢ndez, S; Boronat, M; Casas, T; Garrido, I P; Bonaque, J C; Pastor-Perez, F; Vald¨¦s, M; Januzzi, J L	2011	Soluble ST2, high-sensitivity troponin T- and N-terminal pro-B-type natriuretic peptide: Complementary role for risk stratification in acutely decompensated heart failure	https://www.embase.com/search/results?subaction=viewrecord&id=L362081570&from=export http://dx.doi.org/10.1093/eurjhf/hfr047	European Journal of Heart Failure
Pascual-Figal, D A; Manzano-Fern¨¢ndez, S; Boronat, M; Casas, T; Garrido, I P; Bonaque, J C; Pastor-Perez, F; Vald¨¦s, M; Januzzi, J L	2011	Soluble ST2, high-sensitivity troponin T- and N-terminal pro-B-type natriuretic peptide: complementary role for risk stratification in acutely decompensated heart failure	http://www.ncbi.nlm.nih.gov/entrez/query.fcgi?cmd=Retrieve&db=pubmed&dopt=Abstract&list_uids=21551163&query_hl=1	Eur J Heart Fail
Pascual-Figal, D A; Lax, A; Perez-Martinez, M T; Asensio-Lopez, M D C; Sanchez-Mas, J	2016	Clinical relevance of sST2 in cardiac diseases	https://www.embase.com/search/results?subaction=viewrecord&id=L607790340&from=export http://dx.doi.org/10.1515/cclm-2015-0074	Clinical Chemistry and Laboratory Medicine
Pascual-Figal, D A; Garrido, I P; Blanco, R; Minguela, A; Lax, A; Ordoez-Llanos, J; Bayes-Genis, A; Vald¨¦s, M; Moore, S A; Januzzi, J L	2011	Soluble ST2 is a marker for acute cardiac allograft rejection	https://www.embase.com/search/results?subaction=viewrecord&id=L362975519&from=export http://dx.doi.org/10.1016/j.athoracsur.2011.07.048	Annals of Thoracic Surgery
Pascual-Figal, D A; Bayes-Genis, A; Asensio-Lopez, M C; Hern¨¢ndez-Vicente, A; Garrido-Bravo, I; Pastor-Perez, F; D¨ªez, J; Ib¨¢?ez, B; Lax, A	2019	The Interleukin-1 Axis and Risk of Death in Patients With Acutely Decompensated Heart Failure	https://www.embase.com/search/results?subaction=viewrecord&id=L2001628029&from=export http://dx.doi.org/10.1016/j.jacc.2018.11.054	Journal of the American College of Cardiology
Pascual-Figal, D A; Bayes-Genis, A; Asensio-Lopez, M C; Hern¨¢ndez-Vicente, A; Garrido-Bravo, I; Pastor-Perez, F; D¨ªez, J; Ib¨¢?ez, B; Lax, A	2019	The Interleukin-1 Axis and Risk of Death in?Patients With Acutely Decompensated?Heart Failure	http://www.ncbi.nlm.nih.gov/entrez/query.fcgi?cmd=Retrieve&db=pubmed&dopt=Abstract&list_uids=30846095&query_hl=1	J Am Coll Cardiol
Pascual Figal, D A; Garrido, I P; Blanco, R M; Sanchez-Mas, J; Minguela, A; Gracia, R; Martinez, M D; Ordonez, J; Bayes- Genis, A; Valdes, M	2009	Characteristics of the interleukin family biomarker ST2 after heart transplantation	https://www.embase.com/search/results?subaction=viewrecord&id=L70354804&from=export http://dx.doi.org/10.1093/eurheartj/ehp414	European Heart Journal
Park, G Y; Song, J W; An, S S A	2014	The new biomarker of heart disease	https://www.embase.com/search/results?subaction=viewrecord&id=L615695216&from=export http://dx.doi.org/10.1007/s13530-014-0208-7	Toxicology and Environmental Health Sciences
Parikh, R H; Seliger, S L; Christenson, R; Gottdiener, J S; Psaty, B M; DeFilippi, C R	2016	Soluble ST2 for Prediction of Heart Failure and Cardiovascular Death in an Elderly, Community-Dwelling Population	https://www.embase.com/search/results?subaction=viewrecord&id=L620356203&from=export http://dx.doi.org/10.1161/JAHA.115.003188	Journal of the American Heart Association
Parikh, R H; Seliger, S L; Christenson, R; Gottdiener, J S; Psaty, B M; DeFilippi, C R	2016	Soluble ST2 for Prediction of Heart Failure and Cardiovascular Death in an Elderly, Community-Dwelling Population	http://www.ncbi.nlm.nih.gov/entrez/query.fcgi?cmd=Retrieve&db=pubmed&dopt=Abstract&list_uids=27481133&query_hl=1	J Am Heart Assoc
Pan, W; Yang, D; Yu, P; Yu, H	2020	Comparison of predictive value of NT-proBNP, sST2 and MMPs in heart failure patients with different ejection fractions	https://www.embase.com/search/results?subaction=viewrecord&id=L631626582&from=export http://dx.doi.org/10.1186/s12872-020-01493-2	BMC Cardiovascular Disorders
Pan, W; Yang, D; Yu, P; Yu, H	2020	Comparison of predictive value of NT-proBNP, sST2 and MMPs in heart failure patients with different ejection fractions	http://www.ncbi.nlm.nih.gov/entrez/query.fcgi?cmd=Retrieve&db=pubmed&dopt=Abstract&list_uids=32354356&query_hl=1	BMC Cardiovasc Disord
Pacho, C; Domingo, M; Nunez, R; Lupon, J; Revuelta-Lopez, E; Barallat, J; Moliner, P; Gonzalez, B; Rodriguez, M; Rivas, C; Diaz, V; Santesmases, J; De Antonio, M; Tor, J; Bayes-Genis, A	2017	Prediction of 30-day heart failure readmission and death with early post-discharge ST2 and NT-proBNP	https://www.embase.com/search/results?subaction=viewrecord&id=L621235940&from=export http://dx.doi.org/10.1093/eurheartj/ehx502.P2462	European Heart Journal
Pacho, C; Domingo, M; Nunez, R; Lupon, J; Revuelta, E; Barallat, J; Moliner, P; Gonzalez, B; Rodriguez, M; Rivas, C; Diaz, V; Santesmases, J; De Antonio, M; Tor, J; Bayes-Genis, A	2017	Early post-discharge ST2 and NTproBNP for predicting 30-day heart failure readmission in a very old and co-morbid population with predominantly HFpEF	https://www.embase.com/search/results?subaction=viewrecord&id=L616172286&from=export http://dx.doi.org/10.1002/ejhf.833	European Journal of Heart Failure
Pacho, C; Domingo, M; N¨²?ez, R; Lup¨®n, J; N¨²?ez, J; Barallat, J; Moliner, P; de Antonio, M; Santesmases, J; Cediel, G; Roura, S; Pastor, M C; Tor, J; Bayes-Genis, A	2018	Predictive biomarkers for death and rehospitalization in comorbid frail elderly heart failure patients	https://www.embase.com/search/results?subaction=viewrecord&id=L625570373&from=export http://dx.doi.org/10.1186/s12877-018-0807-2	BMC geriatrics
Pacho, C; Domingo, M; N¨²?ez, R; Lup¨®n, J; N¨²?ez, J; Barallat, J; Moliner, P; de Antonio, M; Santesmases, J; Cediel, G; Roura, S; Pastor, M C; Tor, J; Bayes-Genis, A	2018	Predictive biomarkers for death and rehospitalization in comorbid frail elderly heart failure patients	http://www.ncbi.nlm.nih.gov/entrez/query.fcgi?cmd=Retrieve&db=pubmed&dopt=Abstract&list_uids=29743019&query_hl=1	BMC Geriatr
Ordonez-Llanos, J; Bayes-Genis, A; Heyman, E; Bonet-Marques, R; Pascual-Figal, D; Snider, J V	2008	A formula combining ST2 and NT-proBNP enhances prognostic accuracy in patients with heart failure	http://gateway.isiknowledge.com/gateway/Gateway.cgi?GWVersion=2&SrcAuth=AegeanSoftware&SrcApp=NoteExpress&DestLinkType=FullRecord&DestApp=WOS&KeyUT=000256325700304	CLINICAL CHEMISTRY
O'Meara, E; Prescott, M F; Rouleau, J L; Chiang, L-M; Solomon, S D; Swedberg, K; Packer, M; McMurray, JJV; Zile, M R	2016	Association between SST2 levels and cardiovascular outcomes and effect of sacubitril/valsartan on SST2 levels: results from the paradigm-HF trial	https://www.cochranelibrary.com/central/doi/10.1002/central/CN-01213549/full
O'Meara, E; Prescott, M F; Claggett, B; Rouleau, J L; Chiang, L M; Solomon, S D; Packer, M; McMurray, JJV; Zile, M R	2018	Independent Prognostic Value of Serum Soluble ST2 Measurements in Patients With Heart Failure and a Reduced Ejection Fraction in the PARADIGM-HF Trial (Prospective Comparison of ARNI With ACEI to Determine Impact on Global Mortality and Morbidity in Heart Failure)	http://www.ncbi.nlm.nih.gov/entrez/query.fcgi?cmd=Retrieve&db=pubmed&dopt=Abstract&list_uids=29748349&query_hl=1	Circ Heart Fail
O'Meara, E; Prescott, M F; Claggett, B; Rouleau, J L; Chiang, L M; Solomon, S D; Packer, M; McMurray, J J V; Zile, M R	2018	Independent Prognostic Value of Serum Soluble ST2 Measurements in Patients With Heart Failure and a Reduced Ejection Fraction in the PARADIGM-HF Trial (Prospective Comparison of ARNI With ACEI to Determine Impact on Global Mortality and Morbidity in Heart Failure)	https://www.embase.com/search/results?subaction=viewrecord&id=L628333818&from=export http://dx.doi.org/10.1161/CIRCHEARTFAILURE.117.004446	Circulation. Heart failure
Omar El Said, N; El Wakeel, L M; Khorshid, H; Darweesh, EAG; Ahmed, M A	2020	Impact of Lipophilic Versus Hydrophilic Statins on the Clinical Outcome and Biomarkers of Remodeling in Heart Failure Patients: a Prospective Comparative Randomized Study	https://www.cochranelibrary.com/central/doi/10.1002/central/CN-02210472/full
O'Malley, R G; Bonaca, M P; Scirica, B M; Murphy, S A; Jarolim, P; Sabatine, M S; Braunwald, E; Morrow, D A	2014	Prognostic performance of multiple biomarkers in patients with non-ST-segment elevation acute coronary syndrome: analysis from the MERLIN-TIMI 36 trial (Metabolic Efficiency With Ranolazine for Less Ischemia in Non-ST-Elevation Acute Coronary Syndromes-Thrombolysis In Myocardial Infarction 36)	https://www.cochranelibrary.com/central/doi/10.1002/central/CN-00996721/full
Olofsson, M; Thormark Froest, F; Bergman, A C; Larbool, A; Boman, K	2016	ST2 is an independent predictor of all-cause mortality in elderly patients	https://www.embase.com/search/results?subaction=viewrecord&id=L72306202&from=export http://dx.doi.org/10.1002/ejhf.539	European Journal of Heart Failure
Oleg Narusov, O; Skvortsov, A; Protasov, V; Sychev, A; Protasova, D; Masenko, V; Tereshchenko, S	2019	Admission copeptin activity closely associated with left ventricular filling pressure in patients with acute decompensated heart failure	https://www.embase.com/search/results?subaction=viewrecord&id=L628560196&from=export http://dx.doi.org/10.1002/ejhf.1488	European Journal of Heart Failure
Ojji, D B; Lecour, S; Adeyemi, O M; Sliwa, K	2017	Soluble ST2 correlates with some indicators of right ventricular function in hypertensive heart failure	http://www.ncbi.nlm.nih.gov/entrez/query.fcgi?cmd=Retrieve&db=pubmed&dopt=Abstract&list_uids=28860791&query_hl=1	Vasc Health Risk Manag
Oikonomou, E; Vogiatzi, G; Karlis, D; Siasos, G; Chrysohoou, C; Zografos, T; Lazaros, G; Tsalamandris, S; Mourouzis, K; Georgiopoulos, G; Toutouza, M; Tousoulis, D	2019	Effects of omega-3 polyunsaturated fatty acids on fibrosis, endothelial function and myocardial performance, in ischemic heart failure patients	http://www.ncbi.nlm.nih.gov/entrez/query.fcgi?cmd=Retrieve&db=pubmed&dopt=Abstract&list_uids=29752009&query_hl=1	Clin Nutr
O'Donoghue, M L; Morrow, D A; Cannon, C P; Jarolim, P; Desai, N R; Sherwood, M W; Murphy, S A; Gerszten, R E; Sabatine, M S	2016	Multimarker Risk Stratification in Patients With Acute Myocardial Infarction	https://www.cochranelibrary.com/central/doi/10.1002/central/CN-01457456/full
O'Donoghue, M L; Morrow, D A; Cannon, C P; Jarolim, P; Desai, N R; Sherwood, M W; Murphy, S A; Gerszten, R E; Sabatine, M S	2016	Multimarker Risk Stratification in Patients With Acute Myocardial Infarction	http://www.ncbi.nlm.nih.gov/entrez/query.fcgi?cmd=Retrieve&db=pubmed&dopt=Abstract&list_uids=27207959&query_hl=1	J Am Heart Assoc
Obradovic, D; Besler, C; Rommel, K P; Blazek, S; Roeder, M V; Klinge, K; Gutberlet, M; Linke, A; Lurz, P	2018	Predictive value of plasma level of soluble ST2 receptor in setting of inflammatory cardiomyopathy	https://www.embase.com/search/results?subaction=viewrecord&id=L627251090&from=export http://dx.doi.org/10.1093/eurheartj/ehy563.P4531	European Heart Journal
Obokata, Masaru; Sunaga, Hiroaki; Ishida, Hideki; Ito, Kyoko; Ogawa, Tetsuya; Ando, Yoshitaka; Kurabayashi, Masahiko; Negishi, Kazuaki	2016	Independent and incremental prognostic value of novel cardiac biomarkers in chronic hemodialysis patients	http://gateway.isiknowledge.com/gateway/Gateway.cgi?GWVersion=2&SrcAuth=AegeanSoftware&SrcApp=NoteExpress&DestLinkType=FullRecord&DestApp=WOS&KeyUT=000383112100004	AMERICAN HEART JOURNAL
Obokata, M; Sunaga, H; Ishida, H; Ito, K; Ogawa, T; Ando, Y; Kurabayashi, M; Negishi, K	2016	Independent and incremental prognostic value of novel cardiac biomarkers in chronic hemodialysis patients	https://www.embase.com/search/results?subaction=viewrecord&id=L611076489&from=export http://dx.doi.org/10.1016/j.ahj.2016.05.018	American Heart Journal
Nkuipou-Kenfack, Esther; Latosinska, Agnieszka; Yang, Wen-Yi; Fournier, Marie-Celine; Blet, Alice; Mujaj, Blerim; Thijs, Lutgarde; Feliot, Elodie; Gayat, Etienne; Mischak, Harald; Staessen, Jan A; Mebazaa, Alexandre; Zhang, Zhen-Yu; Deye, N; Fauvaux, C; Mebazaa, A; Damoisel, C; Payen, D; Azoulay, E; Moreau, A S; Jacob, L; Marie, O; Wolf, M; Sonneville, R; Bronchard, R; Rennuit, I; Paugam, C; Mira…	2020	A novel urinary biomarker predicts 1-year mortality after discharge from intensive care	http://gateway.isiknowledge.com/gateway/Gateway.cgi?GWVersion=2&SrcAuth=AegeanSoftware&SrcApp=NoteExpress&DestLinkType=FullRecord&DestApp=WOS&KeyUT=000513553200001	CRITICAL CARE
Nishimura, M; Brann, A; Chang, K W; Maisel, A S	2018	The Confounding Effects of Non-cardiac Pathologies on the Interpretation of Cardiac Biomarkers	http://www.ncbi.nlm.nih.gov/entrez/query.fcgi?cmd=Retrieve&db=pubmed&dopt=Abstract&list_uids=29987498&query_hl=1	Curr Heart Fail Rep
Nicoleau, J; Huet, F; Dupuy, A M; Curinier, C; Breuker, C; Castet-Nicolas, A; Lotierzo, M; Kalmanovich, E; Zerkowski, L; Akodad, M; Et, Al.	2020	STADE-HF: a Titration based on sST2 is safe but failed to decrease readmissions in patients admitted for acute heart failure	https://www.cochranelibrary.com/central/doi/10.1002/central/CN-02077420/full
NCT	2016	ST2 for the Management of Heart Failure - STADE-HF	https://www.cochranelibrary.com/central/doi/10.1002/central/CN-01594031/full
NCT	2013	Impacts of Aldosterone Blockade on Myocardial Remodeling in Hypertensive Patients With Diastolic Failing Heart	https://www.cochranelibrary.com/central/doi/10.1002/central/CN-01590482/full
NCT	2018	The Need for FibEr Addition in SympTomatic Heart Failure	https://www.cochranelibrary.com/central/doi/10.1002/central/CN-01522297/full
NCT	2018	Early Use of Ivabradine in Heart Failure	https://www.cochranelibrary.com/central/doi/10.1002/central/CN-01664011/full
NCT	2016	Mandibular Advancement Device for Treatment of Obstructive Sleep Apnea and Its Impact on Cardiac Remodeling	https://www.cochranelibrary.com/central/doi/10.1002/central/CN-01588912/full
NCT	2019	Prognostic Predictors of Response to Hypoglycemic Therapy	https://www.cochranelibrary.com/central/doi/10.1002/central/CN-01795876/full
NCT	2017	Atrial Fibrillation Ablation	https://www.cochranelibrary.com/central/doi/10.1002/central/CN-01578722/full
NCT	2006	Treatment of Preclinical Hypertrophic Cardiomyopathy With Diltiazem	https://www.cochranelibrary.com/central/doi/10.1002/central/CN-02027744/full
Naufal Zagidullin, N; Hamitova, A F; Lackman, I A; Maksimenko, Z F; Gareeva, D F; Tulbaev, E L	2019	New biomarkers of cardiovascular endpoints and heart failure progression analysis after myocardial infarction	https://www.embase.com/search/results?subaction=viewrecord&id=L628560172&from=export http://dx.doi.org/10.1002/ejhf.1488	European Journal of Heart Failure
Narusov, O; Skvortsov, A; Muksinova, M; Protasova, D; Protasov, V; Sharf, T; Masenko, V; Tereshchenko, S	2019	Patients with CHF at low risk after acute decompensation do not need for careful observation and intensive treatment	https://www.cochranelibrary.com/central/doi/10.1002/central/CN-01961505/full
Narusov, O Y; Skvortsov, A A; Protasova, D E; Protasov, V N; Nasonova, S N; Kuznetcova, T V; Muksinova, M D; Masenko, V P; Tereshchenko, S N	2018	Serial biomarkers activity determination during NT-proBNP-guided treatment and its association with long-term clinical outcomes in patients after heart failure decompensation	https://www.cochranelibrary.com/central/doi/10.1002/central/CN-01613188/full
Mzoughi, K; Chouaieb, S; Zairi, I; Fredj, S; Kilani, M B; Berriri, S; Zili, M; Kraiem, S	2019	Prognostic value of ST2 in myocardial infarction	https://www.embase.com/search/results?subaction=viewrecord&id=L2002159164&from=export	Tunisie Medicale
Murphy, S P; Prescott, M; Maisel, A; Butler, J; Pina, I; Felker, G M; Ward, J; Williamson, K; Camacho, A; Kandanelly, R; Solomon, S; Januzzi, J	2021	ASSOCIATION BETWEEN ANGIOTENSIN RECEPTOR-NEPRILYSIN INHIBITION, CARDIOVASCULAR BIOMARKERS AND CARDIAC REMODELING IN HEART FAILURE WITH REDUCED EJECTION FRACTION	https://www.embase.com/search/results?subaction=viewrecord&id=L2011747909&from=export http://dx.doi.org/10.1016/S0735-1097(21)01969-0	Journal of the American College of Cardiology
Munoz-Calvo, B; Villa-Martinez, A; Lopez-Andres, N; Lopez-Ongil, S; Arribas Gomez, I; Roman-Garcia, F; Victor Palomares, V; Nadador-Patino, V; Medrano-Andres, D; Rousseau, E	2014	Elevated levels of plasma intact titin correlate with LVMI, ST2, GDF-15 and Gal-3, as well as with a trend to poor clinical outcome in patients with stage C HFpEF	https://www.embase.com/search/results?subaction=viewrecord&id=L71486828&from=export http://dx.doi.org/10.1002/ejhf.93_13	European Journal of Heart Failure
Mukherji, A; Ansari, U; Borggrefe, M; Akin, I; Behnes, M	2017	Clinically Relevant Biomarkers in Acute Heart Failure: An Update	http://www.ncbi.nlm.nih.gov/entrez/query.fcgi?cmd=Retrieve&db=pubmed&dopt=Abstract&list_uids=28641514&query_hl=1	Curr Pharm Biotechnol
Mueller, Thomas; Gegenhuber, Alfons; Leitner, Isabella; Poelz, Werner; Haltmayer, Meinhard; Dieplinger, Benjamin	2016	Diagnostic and prognostic accuracy of galectin-3 and soluble ST2 for acute heart failure	http://gateway.isiknowledge.com/gateway/Gateway.cgi?GWVersion=2&SrcAuth=AegeanSoftware&SrcApp=NoteExpress&DestLinkType=FullRecord&DestApp=WOS&KeyUT=000390726500027	CLINICA CHIMICA ACTA
Mueller, T; Leitner, I; Egger, M; Haltmayer, M; Dieplinger, B	2015	Association of the biomarkers soluble ST2, galectin-3 and growth-differentiation factor-15 with heart failure and other non-cardiac diseases	http://www.ncbi.nlm.nih.gov/entrez/query.fcgi?cmd=Retrieve&db=pubmed&dopt=Abstract&list_uids=25850080&query_hl=1	Clin Chim Acta
Mueller, T; Gegenhuber, A; Leitner, I; Poelz, W; Haltmayer, M; Dieplinger, B	2016	Diagnostic and prognostic accuracy of galectin-3 and soluble ST2 for acute heart failure	http://www.ncbi.nlm.nih.gov/entrez/query.fcgi?cmd=Retrieve&db=pubmed&dopt=Abstract&list_uids=27983996&query_hl=1	Clin Chim Acta
Mueller, T; Dieplinger, B; Gegenhuber, A; Poelz, W; Pacher, R; Haltmayer, M	2008	Increased plasma concentrations of soluble ST2 are predictive for 1-year mortality in patients with acute destabilized heart failure	https://www.embase.com/search/results?subaction=viewrecord&id=L351573718&from=export http://www.clinchem.org/cgi/reprint/54/4/752 http://dx.doi.org/10.1373/clinchem.2007.096560	Clinical Chemistry
Mueller, T; Dieplinger, B; Gegenhuber, A; Poelz, W; Pacher, R; Haltmayer, M	2008	Increased plasma concentrations of soluble ST2 are predictive for 1-year mortality in patients with acute destabilized heart failure	http://www.ncbi.nlm.nih.gov/entrez/query.fcgi?cmd=Retrieve&db=pubmed&dopt=Abstract&list_uids=18375488&query_hl=1	Clin Chem
Mueller, T; Dieplinger, B	2013	The Presage(?) ST2 Assay: analytical considerations and clinical applications for a high-sensitivity assay for measurement of soluble ST2	http://www.ncbi.nlm.nih.gov/entrez/query.fcgi?cmd=Retrieve&db=pubmed&dopt=Abstract&list_uids=23256700&query_hl=1	Expert Rev Mol Diagn
Morrow, D A; Velazquez, E J; DeVore, A D; Prescott, M F; Duffy, C I; Gurmu, Y; McCague, K; Rocha, R; Braunwald, E	2019	Cardiovascular biomarkers in patients with acute decompensated heart failure randomized to sacubitril-valsartan or enalapril in the PIONEER-HF trial	https://www.cochranelibrary.com/central/doi/10.1002/central/CN-01956075/full
Morrow, D A; Velazquez, E J; DeVore, A D; Prescott, M F; Duffy, C I; Gurmu, Y; McCague, K; Rocha, R; Braunwald, E	2019	Cardiovascular biomarkers in patients with acute decompensated heart failure randomized to sacubitril-valsartan or enalapril in the PIONEER-HF trial	http://www.ncbi.nlm.nih.gov/entrez/query.fcgi?cmd=Retrieve&db=pubmed&dopt=Abstract&list_uids=31093657&query_hl=1	Eur Heart J
Morello, Fulvio; Bartalucci, Alice; Bironzo, Marco; Santoro, Marco; Pivetta, Emanuele; Ianniello, Alice; Rumbolo, Francesca; Mengozzi, Giulio; Lupia, Enrico	2020	Prospective diagnostic accuracy study of plasma soluble ST2 for diagnosis of acute aortic syndromes	http://gateway.isiknowledge.com/gateway/Gateway.cgi?GWVersion=2&SrcAuth=AegeanSoftware&SrcApp=NoteExpress&DestLinkType=FullRecord&DestApp=WOS&KeyUT=000563081000004	SCIENTIFIC REPORTS
Morello, F; Bartalucci, A; Bironzo, M; Santoro, M; Pivetta, E; Ianniello, A; Rumbolo, F; Mengozzi, G; Lupia, E	2020	Prospective diagnostic accuracy study of plasma soluble ST2 for diagnosis of acute aortic syndromes	https://www.embase.com/search/results?subaction=viewrecord&id=L631025213&from=export http://dx.doi.org/10.1038/s41598-020-59884-6	Scientific reports
Moliner, P; Lupon, J; Cediel, G; De Antonio, M; Domingo, M; Zamora, E; Nunez, J; Santiago, E; Gonzalez, B; Rivas, C; Diaz, V; Santesmases, J; Diez-Quevedo, C; Boldo, M; Bayes-Genis, A	2018	Prediction of sudden death in outpatients with heart failure: A bio-clinical approach	https://www.embase.com/search/results?subaction=viewrecord&id=L627214812&from=export http://dx.doi.org/10.1093/eurheartj/ehy565.P1815	European Heart Journal
Moliner, P; Lup¨®n, J; Barallat, J; de Antonio, M; Domingo, M; N¨²?ez, J; Zamora, E; Gal¨¢n, A; Santesmases, J; Pastor, C; Bayes-Genis, A	2018	Bio-profiling and bio-prognostication of chronic heart failure with mid-range ejection fraction	http://www.ncbi.nlm.nih.gov/entrez/query.fcgi?cmd=Retrieve&db=pubmed&dopt=Abstract&list_uids=29415801&query_hl=1	Int J Cardiol
Moliner, P; Josep Lupon, J; Cediel, G; De Antonio, M; Domingo, M; Nunez, J; Zamora, E; Santiago, E; Gonzalez, B; Rivas, C; Diaz, V; Santesmases, J; Diez-Quevedo, C; Boldo, M; Bayes-Genis, A	2018	Sudden death prediction in outpatients with heart failure	https://www.embase.com/search/results?subaction=viewrecord&id=L622650776&from=export http://dx.doi.org/10.1002/ejhf.1197	European Journal of Heart Failure
Mirna, M; Topf, A; Wernly, B; Rezar, R; Paar, V; Jung, C; Salmhofer, H; Kopp, K; Hoppe, U C; Schulze, P C; Kretzschmar, D; Schneider, M P; Schultheiss, U T; Sommerer, C; Paul, K; Wolf, G; Lichtenauer, M; Busch, M	2020	Novel biomarkers in patients with chronic kidney disease: An analysis of patients enrolled in the gckd-study	https://www.embase.com/search/results?subaction=viewrecord&id=L2004111053&from=export http://dx.doi.org/10.3390/jcm9030886	Journal of Clinical Medicine
Minamisawa, M; Motoki, H; Izawa, A; Kashima, Y; Hioki, H; Abe, N; Miura, T; Ebisawa, S; Miyashita, Y; Koyama, J; Ikeda, U	2016	Comparison of inflammatory biomarkers in outpatients with prior myocardial infarction	https://www.embase.com/search/results?subaction=viewrecord&id=L607814366&from=export http://dx.doi.org/10.1536/ihj.15-197	International Heart Journal
Miller, W L; Saenger, A K; Grill, D E; Slusser, J P; Bayes-Genis, A; Jaffe, A S	2016	Prognostic Value of Serial Measurements of Soluble Suppression of Tumorigenicity 2 and Galectin-3 in Ambulatory Patients With Chronic Heart Failure	https://www.embase.com/search/results?subaction=viewrecord&id=L606077400&from=export http://dx.doi.org/10.1016/j.cardfail.2015.07.017	Journal of Cardiac Failure
Miller, W L; Saenger, A K; Grill, D E; Slusser, J P; Bayes-Genis, A; Jaffe, A S	2016	Prognostic Value of Serial Measurements of Soluble Suppression of Tumorigenicity 2 and Galectin-3 in Ambulatory Patients With Chronic Heart Failure	http://www.ncbi.nlm.nih.gov/entrez/query.fcgi?cmd=Retrieve&db=pubmed&dopt=Abstract&list_uids=26277907&query_hl=1	J Card Fail
Merino-Merino, Ana; Saez-Maleta, Ruth; Salgado-Aranda, Ricardo; AlKassam-Martinez, Daniel; Pascual-Tejerina, Virginia; Martin-Gonzalez, Javier; Garcia-Fernandez, Javier; Perez-Rivera, Jose-Angel	2020	Biomarkers in atrial fibrillation and heart failure with non-reduced ejection fraction: Diagnostic application and new cut-off points	http://gateway.isiknowledge.com/gateway/Gateway.cgi?GWVersion=2&SrcAuth=AegeanSoftware&SrcApp=NoteExpress&DestLinkType=FullRecord&DestApp=WOS&KeyUT=000541753400014	HEART & LUNG
Merino-Merino, A; Saez-Maleta, R; Salgado-Aranda, R; AlKassam-Martinez, D; Pascual-Tejerina, V; Martin-Gonzalez, J; Garcia-Fernandez, J; Perez-Rivera, J A	2020	Biomarkers in atrial fibrillation and heart failure with non-reduced ejection fraction: Diagnostic application and new cut-off points	https://www.embase.com/search/results?subaction=viewrecord&id=L2005140082&from=export http://dx.doi.org/10.1016/j.hrtlng.2020.02.043	Heart and Lung
Merino-Merino, A; Saez-Maleta, R; Salgado-Aranda, R; AlKassam-Martinez, D; Pascual-Tejerina, V; Martin-Gonzalez, J; Garcia-Fernandez, J; Perez-Rivera, J A	2020	Biomarkers in atrial fibrillation and heart failure with non-reduced ejection fraction: Diagnostic application and new cut-off points	http://www.ncbi.nlm.nih.gov/entrez/query.fcgi?cmd=Retrieve&db=pubmed&dopt=Abstract&list_uids=32145960&query_hl=1	Heart Lung
Meijers, W C; van der Velde, A R; Muller, Kobold AC; Dijck-Brouwer, J; Wu, A H; Jaffe, A; de Boer, R A	2017	Variability of biomarkers in patients with chronic heart failure and healthy controls	http://www.ncbi.nlm.nih.gov/entrez/query.fcgi?cmd=Retrieve&db=pubmed&dopt=Abstract&list_uids=27766733&query_hl=1	Eur J Heart Fail
Mebazaa, A; Di Somma, S; Maisel, A S; Bayes-Genis, A	2015	ST2 and multimarker testing in acute decompensated heart failure	http://www.ncbi.nlm.nih.gov/entrez/query.fcgi?cmd=Retrieve&db=pubmed&dopt=Abstract&list_uids=25697917&query_hl=1	Am J Cardiol
Mazurek, J A; Boxer, J; McGlothlin, D P; Forfia, P R; Wu, A H; De Marco, T; Rame, J E	2018	Multi-center prevalent and incident cohorts replicate ST2 as a biomarker of disease progression in PAH and is associated with right heart failure	https://www.embase.com/search/results?subaction=viewrecord&id=L627103735&from=export	Circulation
May, Abigail; Wang, Thomas J	2008	Biomarkers for cardiovascular disease: challenges and future directions	http://gateway.isiknowledge.com/gateway/Gateway.cgi?GWVersion=2&SrcAuth=AegeanSoftware&SrcApp=NoteExpress&DestLinkType=FullRecord&DestApp=WOS&KeyUT=000257648700004	TRENDS IN MOLECULAR MEDICINE
Mason, T; Verma, S; Yan, A T; Chowdhury, B; Zuo, F; Thorpe, K E; Coelho-Filho, O R; Jerosch-Herold, M; Leiter, L A; Zinman, B; Et, Al.	2019	The effect of empagliflozin on myocardial extracellular matrix expansion in patients with type 2 diabetes and coronary artery disease	https://www.cochranelibrary.com/central/doi/10.1002/central/CN-02087256/full
Marino, Rossella; Magrini, Laura; Orsini, Francesca; Russo, Veronica; Cardelli, Patrizia; Salerno, Gerardo; Hur, Mina; Di Somma, Salvatore	2017	Comparison Between Soluble ST2 and High-Sensitivity Troponin I in Predicting Short-Term Mortality for Patients Presenting to the Emergency Department With Chest Pain	http://gateway.isiknowledge.com/gateway/Gateway.cgi?GWVersion=2&SrcAuth=AegeanSoftware&SrcApp=NoteExpress&DestLinkType=FullRecord&DestApp=WOS&KeyUT=000391776500006	ANNALS OF LABORATORY MEDICINE
Marin, F; Vilchez, J A; Perez, M; Gallego, P; Manzano-Fernandez, S; Valdes, M; Vicente, V; Ordonez, J; Lip, G Y; Roldan-Schilling, V	2014	Predictive role of ST2 for mortality in anticoagulated patients with atrial fibrillation	https://www.embase.com/search/results?subaction=viewrecord&id=L71647554&from=export http://dx.doi.org/10.1093/eurheartj/ehu323	European Heart Journal
Manzano-Fernndez, S; Mueller, T; Pascual-Figal, D; Truong, Q A; Januzzi, J L	2011	Usefulness of soluble concentrations of interleukin family member ST2 as predictor of mortality in patients with acutely decompensated heart failure relative to left ventricular ejection fraction	https://www.embase.com/search/results?subaction=viewrecord&id=L361046380&from=export http://dx.doi.org/10.1016/j.amjcard.2010.09.011	American Journal of Cardiology
Manzano-Fernandez, Sergio; Mueller, Thomas; Pascual-Figal, Domingo; Truong, Quynh A; Januzzi, James Louis	2011	Usefulness of Soluble Concentrations of Interleukin Family Member ST2 as Predictor of Mortality in Patients With Acutely Decompensated Heart Failure Relative to Left Ventricular Ejection Fraction	http://gateway.isiknowledge.com/gateway/Gateway.cgi?GWVersion=2&SrcAuth=AegeanSoftware&SrcApp=NoteExpress&DestLinkType=FullRecord&DestApp=WOS&KeyUT=000286789200019	AMERICAN JOURNAL OF CARDIOLOGY
Manzano-Fern¨¢ndez, S; Mueller, T; Pascual-Figal, D; Truong, Q A; Januzzi, J L	2011	Usefulness of soluble concentrations of interleukin family member ST2 as predictor of mortality in patients with acutely decompensated heart failure relative to left ventricular ejection fraction	http://www.ncbi.nlm.nih.gov/entrez/query.fcgi?cmd=Retrieve&db=pubmed&dopt=Abstract&list_uids=21211603&query_hl=1	Am J Cardiol
Manzano-Fern¨¢ndez, S; Januzzi, J L; Pastor-P¨¦rez, F J; Bonaque-Gonz¨¢lez, J C; Boronat-Garcia, M; Pascual-Figal, D A; Montalban-Larrea, S; Navarro-Pe?alver, M; Andreu-Cayuelas, J M; Vald¨¦s, M	2012	Serial monitoring of soluble interleukin family member ST2 in patients with acutely decompensated heart failure	https://www.embase.com/search/results?subaction=viewrecord&id=L52131077&from=export http://dx.doi.org/10.1159/000338800	Cardiology (Switzerland)
Manzano-Fern¨¢ndez, S; Januzzi, J L; Pastor-P¨¦rez, F J; Bonaque-Gonz¨¢lez, J C; Boronat-Garcia, M; Pascual-Figal, D A; Montalban-Larrea, S; Navarro-Pe?alver, M; Andreu-Cayuelas, J M; Vald¨¦s, M	2012	Serial monitoring of soluble interleukin family member ST2 in patients with acutely decompensated heart failure	http://www.ncbi.nlm.nih.gov/entrez/query.fcgi?cmd=Retrieve&db=pubmed&dopt=Abstract&list_uids=22832599&query_hl=1	Cardiology
Manzano-Fernandez, S; Januzzi, J L; Pastor-Perez, F J; Bonaque-Gonzalez, J C; Boronat-Garcia, M; Pascual-Figal, D A; Montalban-Larrea, S; Navarro-Penalver, M; Andreu-Cayuelas, J M; Valdes, M	2012	Serial Monitoring of Soluble Interleukin Family Member ST2 in Patients with Acutely Decompensated Heart Failure	http://gateway.isiknowledge.com/gateway/Gateway.cgi?GWVersion=2&SrcAuth=AegeanSoftware&SrcApp=NoteExpress&DestLinkType=FullRecord&DestApp=WOS&KeyUT=000307375700004	CARDIOLOGY
Mancianti, Nicoletta; Maresca, Barbara; Palladino, Marco; Salerno, Gerardo; Cardelli, Patrizia; Mene, Paolo; Barberi, Simona		Serum Cardiac Biomarkers in Asymptomatic Hemodialysis Patients: Role of Soluble Suppression of Tumorigenicity-2	http://gateway.isiknowledge.com/gateway/Gateway.cgi?GWVersion=2&SrcAuth=AegeanSoftware&SrcApp=NoteExpress&DestLinkType=FullRecord&DestApp=WOS&KeyUT=000645279100001	BLOOD PURIFICATION
Mancianti, N; Maresca, B; Palladino, M; Salerno, G; Cardelli, P; Men¨¨, P; Barberi, S	2021	Serum Cardiac Biomarkers in Asymptomatic Hemodialysis Patients: Role of Soluble Suppression of Tumorigenicity-2	https://www.embase.com/search/results?subaction=viewrecord&id=L634922006&from=export http://dx.doi.org/10.1159/000515675	Blood Purification
Mallick, A; Januzzi, JL Jr	2015	Biomarkers in acute heart failure	http://www.ncbi.nlm.nih.gov/entrez/query.fcgi?cmd=Retrieve&db=pubmed&dopt=Abstract&list_uids=25911167&query_hl=1	Rev Esp Cardiol (Engl Ed)
Mallick, A; Gandhi, P U; Gaggin, H K; Januzzi, J L	2015	“Worsening heart failure” in chronic heart failure with reduced ejection fraction: Definition, characteristics, and effects of NT-proBNP guided therapy	https://www.embase.com/search/results?subaction=viewrecord&id=L72180281&from=export	Circulation
Maisel, A; Xue, Y; van Veldhuisen, D J; Voors, A A; Jaarsma, T; Pang, P S; Butler, J; Pitt, B; Clopton, P; de Boer, R A	2014	Effect of spironolactone on 30-day death and heart failure rehospitalization (from the COACH Study)	https://www.cochranelibrary.com/central/doi/10.1002/central/CN-01002607/full
Magnussen, C; Blankenberg, S	2018	Biomarkers for heart failure: small molecules with high clinical relevance	https://www.embase.com/search/results?subaction=viewrecord&id=L621803783&from=export http://dx.doi.org/10.1111/joim.12756	Journal of Internal Medicine
Magnussen, C; Blankenberg, S	2018	Biomarkers for heart failure: small molecules with high clinical relevance	http://www.ncbi.nlm.nih.gov/entrez/query.fcgi?cmd=Retrieve&db=pubmed&dopt=Abstract&list_uids=29682806&query_hl=1	J Intern Med
Magnussen, C; Blankenberg, S	2018	Biomarkers for heart failure: small molecules with high clinical relevance	http://gateway.isiknowledge.com/gateway/Gateway.cgi?GWVersion=2&SrcAuth=AegeanSoftware&SrcApp=NoteExpress&DestLinkType=FullRecord&DestApp=WOS&KeyUT=000434133300002	JOURNAL OF INTERNAL MEDICINE
Lupu, S; Agoston-Coldea, L	2015	Soluble ST2 in Ventricular Dysfunction	http://www.ncbi.nlm.nih.gov/entrez/query.fcgi?cmd=Retrieve&db=pubmed&dopt=Abstract&list_uids=25934361&query_hl=1	Adv Clin Chem
Lup¨®n, J; Sanders-van, Wijk S; Januzzi, J L; de Antonio, M; Gaggin, H K; Pfisterer, M; Gal¨¢n, A; Shah, R; Brunner-La, Rocca HP; Bayes-Genis, A	2016	Prediction of survival and magnitude of reverse remodeling using the ST2-R2 score in heart failure: A multicenter study	http://www.ncbi.nlm.nih.gov/entrez/query.fcgi?cmd=Retrieve&db=pubmed&dopt=Abstract&list_uids=26682955&query_hl=1	Int J Cardiol
Lupon, J; Sanders-Van Wijk, S; Januzzi, J L; De Antonio, M; Gaggin, H K; Pfisterer, M; Galan, A; Shah, R; Brunner-La Rocca, H-P; Bayes-Genis, A	2016	Prediction of survival and magnitude of reverse remodeling using the ST2-R2 score in heart failure: a multicenter study	https://www.cochranelibrary.com/central/doi/10.1002/central/CN-01208218/full
Lup¨®n, J; Sanders-Van Wijk, S; Januzzi, J L; De Antonio, M; Gaggin, H K; Pfisterer, M; Gal¨¢n, A; Shah, R; Brunner-La Rocca, H P; Bayes-Genis, A	2016	Prediction of survival and magnitude of reverse remodeling using the ST2-R2 score in heart failure: A multicenter study	https://www.embase.com/search/results?subaction=viewrecord&id=L607842517&from=export http://dx.doi.org/10.1016/j.ijcard.2015.11.163	International Journal of Cardiology
Lup¨®n, J; Gaggin, H K; de Antonio, M; Domingo, M; Gal¨¢n, A; Zamora, E; Vila, J; Pe?afiel, J; Urrutia, A; Ferrer, E; Vallejo, N; Januzzi, J L; Bayes-Genis, A	2015	Biomarker-assist score for reverse remodeling prediction in heart failure: The ST2-R2 score	http://www.ncbi.nlm.nih.gov/entrez/query.fcgi?cmd=Retrieve&db=pubmed&dopt=Abstract&list_uids=25734941&query_hl=1	Int J Cardiol
Lup¨®n, J; de Antonio, M; Vila, J; Pe?afiel, J; Gal¨¢n, A; Zamora, E; Urrutia, A; Bayes-Genis, A	2014	Development of a novel heart failure risk tool: the barcelona bio-heart failure risk calculator (BCN bio-HF calculator)	http://www.ncbi.nlm.nih.gov/entrez/query.fcgi?cmd=Retrieve&db=pubmed&dopt=Abstract&list_uids=24454874&query_hl=1	PLoS One
Lup¨®n, J; de Antonio, M; Gal¨¢n, A; Vila, J; Zamora, E; Urrutia, A; Bayes-Genis, A	2013	Combined use of the novel biomarkers high-sensitivity troponin T and ST2 for heart failure risk stratification vs conventional assessment	http://www.ncbi.nlm.nih.gov/entrez/query.fcgi?cmd=Retrieve&db=pubmed&dopt=Abstract&list_uids=23384388&query_hl=1	Mayo Clin Proc
Lup¨®n, J; Cediel, G; Moliner, P; de Antonio, M; Domingo, M; Zamora, E; N¨²?ez, J; Gonz¨¢lez, B; Santiago-Vacas, E; Santesmases, J; Troya, M I; D¨ªez-Quevedo, C; Bold¨®, M; Barallat, J; Bayes-Genis, A	2019	A bio-clinical approach for prediction of sudden cardiac death in outpatients with heart failure: The ST2-SCD score	https://www.embase.com/search/results?subaction=viewrecord&id=L2002039381&from=export http://dx.doi.org/10.1016/j.ijcard.2019.05.046	International Journal of Cardiology
Lup¨®n, J; Cediel, G; Moliner, P; de Antonio, M; Domingo, M; Zamora, E; N¨²?ez, J; Gonz¨¢lez, B; Santiago-Vacas, E; Santesmases, J; Troya, M I; D¨ªez-Quevedo, C; Bold¨®, M; Barallat, J; Bayes-Genis, A	2019	A bio-clinical approach for prediction of sudden cardiac death in outpatients with heart failure: The ST2-SCD score	http://www.ncbi.nlm.nih.gov/entrez/query.fcgi?cmd=Retrieve&db=pubmed&dopt=Abstract&list_uids=31155333&query_hl=1	Int J Cardiol
Luca Salvagno, G; Pavan, C	2016	Prognostic biomarkers in acute coronary syndrome	https://www.embase.com/search/results?subaction=viewrecord&id=L611377821&from=export http://dx.doi.org/10.21037/atm.2016.06.36	Annals of Translational Medicine
Lovero, R; Schirinzi, A; Todeschini, A; Ruta, R; Marsico, S; Calamita, A; Genco, R; Varraso, L; Di Leo, A; Di Serio, F	2019	Accuracy of new biomarkers for assessing liver fibrosis in chronic liver disease (CLD)	https://www.embase.com/search/results?subaction=viewrecord&id=L2001801827&from=export http://dx.doi.org/10.1016/j.cca.2019.03.787	Clinica Chimica Acta
Liu, X; Hu, Y; Huang, W; Zhang, G; Cao, S; Yan, X; Li, L; Zhang, L; Zheng, X	2019	Soluble ST2 for prediction of clinical outcomes in patients with ST-segment elevation myocardial infarction receiving primary PCI	https://www.embase.com/search/results?subaction=viewrecord&id=L2001618292&from=export http://dx.doi.org/10.1536/ihj.18-020	International Heart Journal
Liu, T; Li, X Y; Wang, L H; Han, Q F; Wu, L; Fu, Z L; Yao, H C	2014	Elevated serum soluble ST2 levels may predict the fatal outcomes in patients with chronic heart failure	https://www.embase.com/search/results?subaction=viewrecord&id=L373094279&from=export	Experimental and Clinical Cardiology
Liu, M; Lee, A P W; Richards, A M; Renneberg, R; Zhang, Q; Lam, C; Huang, X R; Lan, H Y; Yan, B P; Yu, C M	2013	Predictive value of novel biomarkers for response to medical treatment in systolic heart failure	https://www.embase.com/search/results?subaction=viewrecord&id=L71258572&from=export	European Heart Journal
Liu, LCY; Valente, MAE; Postmus, D; O'Connor, C M; Metra, M; Dittrich, H C; Ponikowski, P; Teerlink, J R; Cotter, G; Davison, B; Et, Al.	2017	Identifying Subpopulations with Distinct Response to Treatment Using Plasma Biomarkers in Acute Heart Failure: results from the PROTECT Trial: differential Response in Acute Heart Failure	https://www.cochranelibrary.com/central/doi/10.1002/central/CN-01615773/full
Li, M; Duan, L; Cai, Y; Hao, B; Chen, J; Li, H; Liu, H	2021	Prognostic value of soluble suppression of tumorigenesis-2 (sST2) for cardiovascular events in coronary artery disease patients with and without diabetes mellitus	https://www.embase.com/search/results?subaction=viewrecord&id=L2010534349&from=export http://dx.doi.org/10.1186/s12933-021-01244-3	Cardiovascular Diabetology
Levy, S D; Thompson, B T; Matthay, M A; Januzzi, J L; Christiani, D C; Bajwa, E	2017	Elevated plasma concentrations of soluble suppressor of tumorigenicity-2 (SST2) accurately discriminates acute respiratory distress syndrome from acute heart failure	https://www.embase.com/search/results?subaction=viewrecord&id=L617710416&from=export http://dx.doi.org/10.1164/ajrccmconference.2017.C96	American Journal of Respiratory and Critical Care Medicine
Lepojarvi, S; Piira, O P; Kiviniemi, A M; Miettinen, J; Ukkola, O; Tulppo, M P; Huikuri, H V; Junttila, M J	2015	High-sensitive troponin T as a predictor of short-term outcome in coronary artery disease patients with glucose metabolism disorder, ARTEMIS study	https://www.embase.com/search/results?subaction=viewrecord&id=L72022799&from=export http://dx.doi.org/10.1093/eurheartj/ehv401	European Heart Journal
Lepoj?rvi, E S; Piira, O P; Kiviniemi, A M; Miettinen, J A; Kentt?, T; Ukkola, O; Tulppo, M P; Huikuri, H V; Junttila, M J	2016	Usefulness of Highly Sensitive Troponin as a Predictor of Short-Term Outcome in Patients With Diabetes Mellitus and Stable Coronary Artery Disease (from the ARTEMIS Study)	https://www.cochranelibrary.com/central/doi/10.1002/central/CN-01168487/full
Lepoj?rvi, E S; Piira, O P; Kiviniemi, A M; Miettinen, J A; Kentt?, T; Ukkola, O; Tulppo, M P; Huikuri, H V; Junttila, M J	2016	Usefulness of Highly Sensitive Troponin as a Predictor of Short-Term Outcome in Patients With Diabetes Mellitus and Stable Coronary Artery Disease (from the ARTEMIS Study)	http://www.ncbi.nlm.nih.gov/entrez/query.fcgi?cmd=Retrieve&db=pubmed&dopt=Abstract&list_uids=26739392&query_hl=1	Am J Cardiol
Legrand, Matthieu; De Berardinis, Benedetta; Gaggin, Hanna K; Magrini, Laura; Belcher, Arianna; Zancla, Benedetta; Femia, Alexandra; Simon, Mandy; Motiwala, Shweta; Sambhare, Rasika; Di Somma, Salvatore; Mebazaa, Alexandre; Vaidya, Vishal S; Jr. Januzzi, James L	2014	Evidence of Uncoupling between Renal Dysfunction and Injury in Cardiorenal Syndrome: Insights from the BIONICS Study	http://gateway.isiknowledge.com/gateway/Gateway.cgi?GWVersion=2&SrcAuth=AegeanSoftware&SrcApp=NoteExpress&DestLinkType=FullRecord&DestApp=WOS&KeyUT=000345250400054	PLOS ONE
Legrand, M; De Berardinis, B; Gaggin, H K; Magrini, L; Belcher, A; Zancla, B; Femia, A; Simon, M; Motiwala, S; Sambhare, R; Di Somma, S; Mebazaa, A; Vaidya, V S; Januzzi, JL Jr	2014	Evidence of uncoupling between renal dysfunction and injury in cardiorenal syndrome: insights from the BIONICS study	http://www.ncbi.nlm.nih.gov/entrez/query.fcgi?cmd=Retrieve&db=pubmed&dopt=Abstract&list_uids=25386851&query_hl=1	PLoS One
Legr, M; Berardinis, B D; Gaggin, H K; Magrini, L; Belcher, A; Zancla, B; Femia, A; Simon, M; Motiwala, S; Sambhare, R; Somma, S D; Mebazaa, A; Vaidya, V S; Januzzi, J L	2014	Evidence of uncoupling between renal dysfunction and injury in cardiorenal syndrome: Insights from the BIONICS study	https://www.embase.com/search/results?subaction=viewrecord&id=L600483490&from=export http://dx.doi.org/10.1371/journal.pone.0112313	PLoS ONE
Lebedev, D A; Lyasnikova, E A; Vasilyeva, E Y; Babenko, A Y; Shlyakhto, E V	2020	Type 2 Diabetes Mellitus and Chronic Heart Failure with Midrange and Preserved Ejection Fraction: A Focus on Serum Biomarkers of Fibrosis	http://www.ncbi.nlm.nih.gov/entrez/query.fcgi?cmd=Retrieve&db=pubmed&dopt=Abstract&list_uids=33224989&query_hl=1	J Diabetes Res
Lassus, J; Gayat, E; Mueller, C; Peacock, W F; Spinar, J; Harjola, V P; van Kimmenade, R; Pathak, A; Mueller, T; Disomma, S; Metra, M; Pascual-Figal, D; Laribi, S; Logeart, D; Nouira, S; Sato, N; Potocki, M; Parenica, J; Collet, C; Cohen-Solal, A; Januzzi, JL Jr; Mebazaa, A	2013	Incremental value of biomarkers to clinical variables for mortality prediction in acutely decompensated heart failure: the Multinational Observational Cohort on Acute Heart Failure (MOCA) study	http://www.ncbi.nlm.nih.gov/entrez/query.fcgi?cmd=Retrieve&db=pubmed&dopt=Abstract&list_uids=23538053&query_hl=1	Int J Cardiol
Laqqan, M; Schwaighofer, C; Graeber, S; Raedle-Hurst, T	2019	Predictive value of soluble ST2 in adolescent and adult patients with complex congenital heart disease	https://www.embase.com/search/results?subaction=viewrecord&id=L623578691&from=export http://dx.doi.org/10.1371/journal.pone.0202406	PLoS ONE
Ky, B; French, B; McCloskey, K; Rame, J E; McIntosh, E; Shahi, P; Dries, D L; Tang, W H; Wu, A H; Fang, J C; Boxer, R; Sweitzer, N K; Levy, W C; Goldberg, L R; Jessup, M; Cappola, T P	2011	High-sensitivity ST2 for prediction of adverse outcomes in chronic heart failure	http://www.ncbi.nlm.nih.gov/entrez/query.fcgi?cmd=Retrieve&db=pubmed&dopt=Abstract&list_uids=21178018&query_hl=1	Circ Heart Fail
Kuster, N; Huet, F; Dupuy, A M; Akodad, M; Battistella, P; Agullo, A; Leclercq, F; Kalmanovich, E; Meilhac, A; Aguilhon, S; Cristol, J P; Roubille, F	2020	Multimarker approach including CRP, sST2 and GDF-15 for prognostic stratification in stable heart failure	https://www.embase.com/search/results?subaction=viewrecord&id=L2005533532&from=export http://dx.doi.org/10.1002/ehf2.12680	ESC Heart Failure
Kuster, N; Huet, F; Dupuy, A M; Akodad, M; Battistella, P; Agullo, A; Leclercq, F; Kalmanovich, E; Meilhac, A; Aguilhon, S; Cristol, J P; Roubille, F	2020	Multimarker approach including CRP, sST2 and GDF-15 for prognostic stratification in stable heart failure	http://www.ncbi.nlm.nih.gov/entrez/query.fcgi?cmd=Retrieve&db=pubmed&dopt=Abstract&list_uids=32649062&query_hl=1	ESC Heart Fail
Kunes, P; Holubcova, Z; Kolackova, M; Krejsek, J	2010	Interleukin-33, a novel member of the IL-1/IL-18 cytokine family, in cardiology and cardiac surgery	http://www.ncbi.nlm.nih.gov/entrez/query.fcgi?cmd=Retrieve&db=pubmed&dopt=Abstract&list_uids=21113894&query_hl=1	Thorac Cardiovasc Surg
Kukharchik, G; Sichinava, L; Gaykovaya, L; Burbello, A; Yubrina, I; Sorokin, L	2016	Some aspects of the effect of coenzyme Q10 on inflammatory processes, remodeling and functional status of endothelium in chronic heart failure	https://www.cochranelibrary.com/central/doi/10.1002/central/CN-01267081/full
Kristina Kopeva, K; Grakova, E V; Teplyakov, A T; Soldatenko, M V; Ogurkova, O N; Garganeeva, A A	2019	Prognostic role of ST2 in heart failure patients with carbohydrate metabolism disorders	https://www.embase.com/search/results?subaction=viewrecord&id=L628561846&from=export http://dx.doi.org/10.1002/ejhf.1488	European Journal of Heart Failure
Kriechbaum, S D; Peters, K; Ajnwojner, R; Wolter, J S; Haas, M; Roller, F; Keller, T; Rolf, A; Hamm, C W; Mayer, E; Guth, S; Liebetrau, C	2019	Galectin-3, GDF-15, and ST2 in noninvasive assessment of myocardial remodelling in chronic thromboembolic pulmonary hypertension	https://www.embase.com/search/results?subaction=viewrecord&id=L630052175&from=export http://dx.doi.org/10.1093/eurheartj/ehz748.1091	European Heart Journal
Koshkina, D; Skvortsov, A; Protasov, V; Narusov, O; Masenko, V; Tereschenko, S	2015	Biomarkers activity and the effect of NT-proBNP guided therapy in high risk patients with chronic heart failure after acute decompensation	https://www.cochranelibrary.com/central/doi/10.1002/central/CN-01088745/full
Koshkina, D; Skvortsov, A; Narusov, O; Protasov, V; Nasonova, S; Masenko, V; Tereschenko, S	2015	NT-proBNP-guided treatment of high risk heart failure patients after acute decompensation	https://www.cochranelibrary.com/central/doi/10.1002/central/CN-01129725/full
Kop'Eva, K V; Teplyakov, A T; Grakova, E V; Soldatenko, M V; Ogurkova, O N; Ahmedov, S D	2018	Role of ST2 biomarker for the evaluation of myocardial remodeling in patients with ischemic heart failure with preserved ejection fraction	https://www.embase.com/search/results?subaction=viewrecord&id=L624654189&from=export	Kardiologiia
Kop'Eva, K V; Teplyakov, A T; Grakova, E V; Soldatenko, M V; Ogurkova, O N; Ahmedov, S D	2018	[Role of ST2 biomarker for the evaluation of myocardial remodeling in patients with ischemic heart failure with preserved ejection fraction]	http://www.ncbi.nlm.nih.gov/entrez/query.fcgi?cmd=Retrieve&db=pubmed&dopt=Abstract&list_uids=30362427&query_hl=1	Kardiologiia
Kopeva, K V; Teplyakov, A T; Grakova, E V; Ogurkova, O N; Soldatenko, M V	2018	Prognostic value of soluble ST2 biomarker in heart failure patients with preserved ejection fraction	https://www.embase.com/search/results?subaction=viewrecord&id=L627248548&from=export http://dx.doi.org/10.1093/eurheartj/ehy563.P3726	European Heart Journal
Kohli, P; Bonaca, M P; Kakkar, R; Kudinova, A Y; Scirica, B M; Sabatine, M S; Murphy, S A; Braunwald, E; Lee, R T; Morrow, D A	2012	Role of ST2 in Non - ST-elevation acute coronary syndrome in the MERLIN-TIMI 36 trial	https://www.cochranelibrary.com/central/doi/10.1002/central/CN-00897985/full
Kohli, P; Bonaca, M P; Kakkar, R; Kudinova, A Y; Scirica, B M; Sabatine, M S; Murphy, S A; Braunwald, E; Lee, R T; Morrow, D A	2012	Role of ST2 in non-ST-elevation acute coronary syndrome in the MERLIN-TIMI 36 trial	http://www.ncbi.nlm.nih.gov/entrez/query.fcgi?cmd=Retrieve&db=pubmed&dopt=Abstract&list_uids=22096031&query_hl=1	Clin Chem
Koenig, W; Dallmeier, D; Mons, U; Jaensch, A; Brenner, H; Rothenbacher, D	2014	Elevated levels of soluble ST2 independently predict total mortality but not subsequent cardiovascular events in stable coronary heart disease patients: 10-year follow-up of the KAROLA study	https://www.embase.com/search/results?subaction=viewrecord&id=L71647552&from=export http://dx.doi.org/10.1093/eurheartj/ehu323	European Heart Journal
Kim, Sy.; Bang, Hy.; Sul, Ar.	2015	Effectiveness of the ST2 for prognosis in heart failure: Systematic reviews	https://www.embase.com/search/results?subaction=viewrecord&id=L72083207&from=export	Value in Health
Kim, S H; Choi, W G	2014	Prognostic value of soluble ST2 in patients with dyspnea	https://www.embase.com/search/results?subaction=viewrecord&id=L71651182&from=export http://dx.doi.org/10.1093/eurheartj/ehu325	European Heart Journal
Kim, S	2015	Effectiveness of the ST2 for prognosis in heart failure: Systematic reviews	https://www.embase.com/search/results?subaction=viewrecord&id=L72101079&from=export	Value in Health
Kim, M S; Jeong, T D; Han, S B; Min, W K; Kim, J J	2015	Role of Soluble ST2 as a Prognostic Marker in Patients with Acute Heart Failure and Renal Insufficiency	http://www.ncbi.nlm.nih.gov/entrez/query.fcgi?cmd=Retrieve&db=pubmed&dopt=Abstract&list_uids=25931787&query_hl=1	J Korean Med Sci
Kim, D; Choi, J O; Kim, K; Kim, S J; Jeon, E S	2019	Prognostic values of new biomarkers in patients with AL amyloidosis	https://www.embase.com/search/results?subaction=viewrecord&id=L628559590&from=export http://dx.doi.org/10.1002/ejhf.1488	European Journal of Heart Failure
Khajali, Zahra; Firouzi, Ata; Arabian, Maedeh; Naderi, Nasim; Maleki, Majid; Saedi, Sedigheh; Aliramezany, Maryam	2020	Diagnostic and Prognostic Values of Soluble Suppression of Tumorigenicity-2 Measurements in the Treatment Assessment of Adult Patients with Congenital Heart Disease and Cardiac Failure	http://gateway.isiknowledge.com/gateway/Gateway.cgi?GWVersion=2&SrcAuth=AegeanSoftware&SrcApp=NoteExpress&DestLinkType=FullRecord&DestApp=WOS&KeyUT=000606842000002	INTERNATIONAL CARDIOVASCULAR RESEARCH JOURNAL
Khajali, Z; Firouzi, A; Arabian, M; Naderi, N; Maleki, M; Saedi, S; Aliramezany, M	2020	Diagnostic and prognostic values of soluble suppression of tumorigenicity-2 measurements in the treatment assessment of adult patients with congenital heart disease and cardiac failure	https://www.embase.com/search/results?subaction=viewrecord&id=L2005945337&from=export	International Cardiovascular Research Journal
Khadija, M; Ihsen, Z; Sonia, C; Soumaya, F; Kilani, M B; Mohamed, Z; Sondos, K	2019	ST2 and intra-hospital mortality in myocardial infarction	https://www.embase.com/search/results?subaction=viewrecord&id=L629860145&from=export http://dx.doi.org/10.5830/cvja-2018-066	Cardiovascular Journal of Africa
Khadija Mzoughi, K; Berriri, S; Zairi, I; Ben Kilani, M; Fredj, S; Kamoun, S; Ben Moussa, F; Fennira, S; Zili, M; Kraiem, S	2017	New biomarker ST2: Predictor of early complications in acute coronary syndromes?	https://www.embase.com/search/results?subaction=viewrecord&id=L616269991&from=export	European Journal of Preventive Cardiology
Kercheva, M; Ryabova, T; Gusakova, A; Ryabov, V	2017	Biomarkers of systemic inflammation, hemodynamic stress, degradation of the extracellular matrix and adverse left ventricular remodelling in primary anterior STEMI patients	https://www.embase.com/search/results?subaction=viewrecord&id=L616172766&from=export http://dx.doi.org/10.1002/ejhf.833	European Journal of Heart Failure
Kay, A; Moser, C; McKhann, A; Vargas, M; Porrachia, M; Gianella, S; Hoenigl, M	2019	Soluble suppression of tumorigenicity 2 levels are not predictive of non-AIDS events during antiretroviral therapy-mediated viral suppression	https://www.embase.com/search/results?subaction=viewrecord&id=L629143533&from=export http://dx.doi.org/10.1097/QAD.0000000000002228	AIDS
Katekao, W; See, O; Bayes-Genis, A; Januzzi, J; Vathesatogkit, P; Chanyavanich, P; Suwannaphong, S; Yamwong, S; Sritara, P	2014	Long-term predictive value of soluble ST2 concentrations and left ventricular remodeling: The EGAT study	https://www.embase.com/search/results?subaction=viewrecord&id=L71647555&from=export http://dx.doi.org/10.1093/eurheartj/ehu323	European Heart Journal
Kaliadka, M G; Alena Kurlianskaya, A K; Denisevich, T L; Ostrovsky, Y P	2017	Predictors of adverse cardiac events in heart failure patients of different functional class	https://www.embase.com/search/results?subaction=viewrecord&id=L616172506&from=export http://dx.doi.org/10.1002/ejhf.833	European Journal of Heart Failure
Jun, W; Xiaojun, Z; Yani, Z	2019	Correlation between stromelysin-2, plasma amino-terminal brain natriuretic peptide precursor and high-sensitive cardiac troponin I levels and prognosis in patients with heart failure	https://www.embase.com/search/results?subaction=viewrecord&id=L626115041&from=export http://dx.doi.org/10.19193/0393-6384_2019_1_34	Acta Medica Mediterranea
Juan, W; Yang, X; Zhong, J	2018	Prognostic performance of multiple biomarkers in the context of conventional risk factors in patients with coronary artery disease	https://www.embase.com/search/results?subaction=viewrecord&id=L625308626&from=export	Journal of Hypertension
J¨®nsd¨®ttir, B; Severinsen, M Z; Wowern, F V; Miguel, C S; Goetze, J P; Melander, O	2019	St2 predicts mortality in patients with acute hypercapnic respiratory failure treated with noninvasive positive pressure ventilation	https://www.embase.com/search/results?subaction=viewrecord&id=L2002884494&from=export http://dx.doi.org/10.2147/COPD.S211448	International Journal of COPD
Jin, M; Wei, S; Gao, R; Wang, K; Xu, X; Yao, W; Zhang, H; Zhou, Y; Xu, D; Zhou, F; Li, X	2017	Predictors of Long-Term Mortality in Patients With Acute Heart Failure	http://www.ncbi.nlm.nih.gov/entrez/query.fcgi?cmd=Retrieve&db=pubmed&dopt=Abstract&list_uids=28496020&query_hl=1	Int Heart J
Jenkins, W; Jaffe, A; Roger, V; Weston, S; Ezzeddine, O A; Manemann, S M; Sarano, M	2016	Prognostic value of ST2 after myocardial infarction	https://www.embase.com/search/results?subaction=viewrecord&id=L72241942&from=export	Journal of the American College of Cardiology
Jenkins, W S; Roger, V L; Jaffe, A S; Weston, S A; AbouEzzeddine, O F; Jiang, R; Manemann, S M; Enriquez-Sarano, M	2017	Prognostic Value of Soluble ST2 After Myocardial Infarction: A Community Perspective	http://www.ncbi.nlm.nih.gov/entrez/query.fcgi?cmd=Retrieve&db=pubmed&dopt=Abstract&list_uids=28344136&query_hl=1	Am J Med
Januzzi, JL Jr; Peacock, W F; Maisel, A S; Chae, C U; Jesse, R L; Baggish, A L; O'Donoghue, M; Sakhuja, R; Chen, A A; van Kimmenade, R R; Lewandrowski, K B; Lloyd-Jones, D M; Wu, A H	2007	Measurement of the interleukin family member ST2 in patients with acute dyspnea: results from the PRIDE (Pro-Brain Natriuretic Peptide Investigation of Dyspnea in the Emergency Department) study	http://www.ncbi.nlm.nih.gov/entrez/query.fcgi?cmd=Retrieve&db=pubmed&dopt=Abstract&list_uids=17692745&query_hl=1	J Am Coll Cardiol
Januzzi, JL Jr	2013	ST2 as a cardiovascular risk biomarker: from the bench to the bedside	http://www.ncbi.nlm.nih.gov/entrez/query.fcgi?cmd=Retrieve&db=pubmed&dopt=Abstract&list_uids=23558647&query_hl=1	J Cardiovasc Transl Res
Januzzi Jr., J L; Peacock, W F; Maisel, A S; Chae, C U; Jesse, R L; Baggish, A L; O'Donoghue, M; Sakhuja, R; Chen, A A; van Kimmenade, R R J; Lewandrowski, K B; Lloyd-Jones, D M; Wu, A H B	2007	Measurement of the Interleukin Family Member ST2 in Patients With Acute Dyspnea. Results From the PRIDE (Pro-Brain Natriuretic Peptide Investigation of Dyspnea in the Emergency Department) Study	https://www.embase.com/search/results?subaction=viewrecord&id=L47199007&from=export http://dx.doi.org/10.1016/j.jacc.2007.05.014	Journal of the American College of Cardiology
Jackson, C E; Haig, C; Welsh, P; Dalzell, J R; Tsorlalis, I K; McConnachie, A; Preiss, D; Anker, S D; Sattar, N; Petrie, M C; Gardner, R S; McMurray, J J	2016	The incremental prognostic and clinical value of multiple novel biomarkers in heart failure	http://www.ncbi.nlm.nih.gov/entrez/query.fcgi?cmd=Retrieve&db=pubmed&dopt=Abstract&list_uids=27114189&query_hl=1	Eur J Heart Fail
Ivey-Miranda, J; Stewart, B; Gomez, N; Thomas, A; Wycallis, E; Pattoli, M; Struyk, G; Fleming, J; Shamlian, P; Barnett, J; Raghavendra, P; Mahoney, D; Griffin, M; Rao, V; Testani, J	2019	Discordance between Estimate Glomerular Filtration Rate with Creatinine and Cystatin is Associated with Inflammation and Worsened Survival in Heart Failure	https://www.embase.com/search/results?subaction=viewrecord&id=L2002535864&from=export http://dx.doi.org/10.1016/j.cardfail.2019.07.057	Journal of Cardiac Failure
Ibrahim, N; Lyass, A; Gaggin, H K; Liu, Y; Vankimmenade, R R J; Motiwala, S R; Kelly, N P; Gandhi, P U; Simon, M L; Belcher, A M; Harisades, J E; Massaro, J M; D'Agostino, R B; Januzzi, J L	2017	A novel risk score for prediction of new onset heart failure in patients undergoing coronary or peripheral angiography: Results from the CASABLANCA study	https://www.embase.com/search/results?subaction=viewrecord&id=L616172881&from=export http://dx.doi.org/10.1002/ejhf.833	European Journal of Heart Failure
Ibrahim, N; Januzzi, J L	2015	The potential role of natriuretic peptides and other biomarkers in heart failure diagnosis, prognosis and management	http://www.ncbi.nlm.nih.gov/entrez/query.fcgi?cmd=Retrieve&db=pubmed&dopt=Abstract&list_uids=26198476&query_hl=1	Expert Rev Cardiovasc Ther
Ibrahim, N E; Lyass, A; Gaggin, H K; Liu, Y; van Kimmenade, RRJ; Motiwala, S R; Kelly, N P; Gandhi, P U; Simon, M L; Belcher, A M; Harisiades, J E; Massaro, J M; D'Agostino, R B; Januzzi, JL Jr	2018	Predicting new-onset HF in patients undergoing coronary or peripheral angiography: results from the Catheter Sampled Blood Archive in Cardiovascular Diseases (CASABLANCA) study	http://www.ncbi.nlm.nih.gov/entrez/query.fcgi?cmd=Retrieve&db=pubmed&dopt=Abstract&list_uids=29424480&query_hl=1	ESC Heart Fail
Ibrahim, N E; Lyass, A; Gaggin, H K; Liu, Y; van Kimmenade, R R J; Motiwala, S R; Kelly, N P; Gandhi, P U; Simon, M L; Belcher, A M; Harisiades, J E; Massaro, J M; D'Agostino, R B; Januzzi, J L	2018	Predicting new-onset HF in patients undergoing coronary or peripheral angiography: results from the Catheter Sampled Blood Archive in Cardiovascular Diseases (CASABLANCA) study	https://www.embase.com/search/results?subaction=viewrecord&id=L624683410&from=export http://dx.doi.org/10.1002/ehf2.12268	ESC heart failure
Ibrahim, N E; Januzzi, J L	2021	Sodium-Glucose Co-Transporter 2 Inhibitors and Insights from Biomarker Measurement in Heart Failure Patients	http://www.ncbi.nlm.nih.gov/entrez/query.fcgi?cmd=Retrieve&db=pubmed&dopt=Abstract&list_uids=33316036&query_hl=1	Clin Chem
Huttin, O; Kobayashi, M; Ferreira, J P; Coiro, S; Bozec, E; Selton-Suty, C; Filipetti, L; Lamiral, Z; Rossignol, P; Zannad, F; Girerd, N	2021	Circulating multimarker approach to identify patients with preclinical left ventricular remodelling and/or diastolic dysfunction	https://www.embase.com/search/results?subaction=viewrecord&id=L2010482883&from=export http://dx.doi.org/10.1002/ehf2.13203	ESC Heart Failure
Hughes, M F; Appelbaum, S; Havulinna, A S; Jagodzinski, A; Zeller, T; Kee, F; Blankenberg, S; Salomaa, V	2014	ST2 may not be a useful predictor for incident cardiovascular events, heart failure and mortality	http://www.ncbi.nlm.nih.gov/entrez/query.fcgi?cmd=Retrieve&db=pubmed&dopt=Abstract&list_uids=25080471&query_hl=1	Heart
Huet, F; Nicoleau, J; Dupuy, A-M; Curinier, C; Breuker, C; Castet-Nicolas, A; Lotierzo, M; Kalmanovich, E; Zerkowski, L; Akodad, M; Et, Al.	2020	STADE-HF (sST2 As a help for management of HF): a pilot study	https://www.cochranelibrary.com/central/doi/10.1002/central/CN-02098542/full
Huang, Z; Zhong, J; Ling, Y; Zhang, Y; Lin, W; Tang, L; Liu, J; Li, S	2020	Diagnostic value of novel biomarkers for heart failure: A?meta-analysis	https://www.embase.com/search/results?subaction=viewrecord&id=L621875445&from=export http://dx.doi.org/10.1007/s00059-018-4702-6	Herz
Huang, Z; Zhong, J; Ling, Y; Zhang, Y; Lin, W; Tang, L; Liu, J; Li, S	2020	Diagnostic value of novel biomarkers for heart failure : A?meta-analysis	http://www.ncbi.nlm.nih.gov/entrez/query.fcgi?cmd=Retrieve&db=pubmed&dopt=Abstract&list_uids=29700556&query_hl=1	Herz
Huang, Z; Zhong, J; Ling, Y; Zhang, Y; Lin, W; Tang, L; Liu, J; Li, S	2020	Diagnostic value of novel biomarkers for heart failure A meta-analysis	http://gateway.isiknowledge.com/gateway/Gateway.cgi?GWVersion=2&SrcAuth=AegeanSoftware&SrcApp=NoteExpress&DestLinkType=FullRecord&DestApp=WOS&KeyUT=000512968800010	HERZ
Huang, D H; Sun, H; Shi, J P	2016	Diagnostic Value of Soluble Suppression of Tumorigenicity-2 for Heart Failure	http://www.ncbi.nlm.nih.gov/entrez/query.fcgi?cmd=Retrieve&db=pubmed&dopt=Abstract&list_uids=26904992&query_hl=1	Chin Med J (Engl)
Huang, Anan; Qi, Xin; Hou, Wenguang; Qi, Yanfang; Zhao, Na; Liu, Keqaing	2018	Prognostic value of sST2 and NT-proBNP at admission in heart failure with preserved, mid-ranged and reduced ejection fraction	http://gateway.isiknowledge.com/gateway/Gateway.cgi?GWVersion=2&SrcAuth=AegeanSoftware&SrcApp=NoteExpress&DestLinkType=FullRecord&DestApp=WOS&KeyUT=000428238200006	ACTA CARDIOLOGICA
Huang, A; Qi, X; Hou, W; Qi, Y; Zhao, N; Liu, K	2018	Prognostic value of sST2 and NT-proBNP at admission in heart failure with preserved, mid-ranged and reduced ejection fraction	https://www.embase.com/search/results?subaction=viewrecord&id=L618784773&from=export http://dx.doi.org/10.1080/00015385.2017.1325617	Acta Cardiologica
Huang, A; Qi, X; Hou, W; Qi, Y; Zhao, N; Liu, K	2018	Prognostic value of sST2 and NT-proBNP at admission in heart failure with preserved, mid-ranged and reduced ejection fraction	http://www.ncbi.nlm.nih.gov/entrez/query.fcgi?cmd=Retrieve&db=pubmed&dopt=Abstract&list_uids=28944719&query_hl=1	Acta Cardiol
Hou, Z W; Yu, H B; Liang, Y C; Gao, Y; Xu, G Q; Wu, M; Mei, Z; Wang, Z L; Li, Z G; Li, Y Y; Song, H X; Li, J Y; Han, Y L	2020	Circulating Soluble ST2 Predicts All-Cause Mortality in Severe Heart Failure Patients with an Implantable Cardioverter Defibrillator	http://www.ncbi.nlm.nih.gov/entrez/query.fcgi?cmd=Retrieve&db=pubmed&dopt=Abstract&list_uids=33282418&query_hl=1	Cardiol Res Pract
Homsak, E; Ekart, R	2018	ST2 as a novel prognostic marker in end-stage renal disease patients on hemodiafiltration	http://www.ncbi.nlm.nih.gov/entrez/query.fcgi?cmd=Retrieve&db=pubmed&dopt=Abstract&list_uids=29221927&query_hl=1	Clin Chim Acta
Heydari, B; Abdullah, S; Pottala, J V; Shah, R V; Abbasi, S A; Mandry, D; Lumish, H; Hoffmann, U; Appelbaum, E; Feng, J; Et, Al.	2016	ST2 is reduced by high-dose omega-3 fatty acid treatment following acute MI and is correlated with reduction of the extracellular volume fraction of non-infarcted myocardium	https://www.cochranelibrary.com/central/doi/10.1002/central/CN-01198907/full
Hedman, A K; Sharma, A; Hage, C; Brosnan, M J; Buckbinder, L; Gan, L-M; Linde, C; Donal, E; Daubert, J C; Malarstig, A; Et, Al.	2017	Differentiated health outcomes and potential protein markers based on unsupervised analysis of heart failure patients with preserved ejection fraction in the KaRen study	https://www.cochranelibrary.com/central/doi/10.1002/central/CN-01468700/full
Hauser, J A; Demyanets, S; Rusai, K; Goritschan, C; Weber, M; Taylor, A M; Panesar, D; Wojta, J; Michel-Behnke, I	2016	Diagnostic performance and reference values of novel biomarkers of heart failure in children and adolescents	https://www.embase.com/search/results?subaction=viewrecord&id=L613004261&from=export http://dx.doi.org/10.1017/S1047951116000500	Cardiology in the Young
Hauser, J A; Demyanets, S; Rusai, K; Goritschan, C; Weber, M; Panesar, D; Rindler, L; Taylor, A M; Marculescu, R; Burch, M; Wojta, J; Michel-Behnke, I	2016	Diagnostic performance and reference values of novel biomarkers of paediatric heart failure	http://www.ncbi.nlm.nih.gov/entrez/query.fcgi?cmd=Retrieve&db=pubmed&dopt=Abstract&list_uids=27220692&query_hl=1	Heart
Hammer, F; Dieplinger, B; Drechsler, C; Genser, B; Egger, M; Mueller, T; Krane, V; Maerz, W; Stoerk, S; Wanner, C	2015	Soluble ST2 predicts cardiovascular events, infectious and all-cause mortality in diabetic hemodialysis patients	https://www.embase.com/search/results?subaction=viewrecord&id=L72021907&from=export http://dx.doi.org/10.1093/eurheartj/ehv400	European Heart Journal
Gül, İ; Yücel, O; Zararsız, A; Demirpençe, Ö; Yücel, H; Zorlu, A; Yılmaz, M B	2017	Prognostic role of soluble suppression of tumorigenicity-2 on cardiovascular mortality in outpatients with heart failure	http://www.ncbi.nlm.nih.gov/entrez/query.fcgi?cmd=Retrieve&db=pubmed&dopt=Abstract&list_uids=28761021&query_hl=1	Anatol J Cardiol
Guimaraes, T; Placido, R; Cortez-Dias, N; Martins, S R; Almeida, A G; Goncalves, S; Calisto, C; Saudone, M; Mebazaa, A; Pinto, F J	2018	A multi-biomarker approach to improve the prognostic stratification in pulmonary hypertension	https://www.embase.com/search/results?subaction=viewrecord&id=L621353918&from=export http://dx.doi.org/10.1177/2048872617751067	European Heart Journal: Acute Cardiovascular Care
Gruson, D; Lepoutre, T; Ahn, S A; Rousseau, M F	2014	Increased soluble ST2 is a stronger predictor of long-term cardiovascular death than natriuretic peptides in heart failure patients with reduced ejection fraction	http://www.ncbi.nlm.nih.gov/entrez/query.fcgi?cmd=Retrieve&db=pubmed&dopt=Abstract&list_uids=24467978&query_hl=1	Int J Cardiol
Gruson, D; Ferracin, B; Ahn, S; Rousseau, M	2015	Soluble receptor FMS like tyrosine kinase1 testing in heart failure patients with reduced ejection fraction	https://www.embase.com/search/results?subaction=viewrecord&id=L71834059&from=export	Journal of the American College of Cardiology
Gruson, D; Ferracin, B; Ahn, S A; Rousseau, M F	2017	Testing for Soluble ST2 in Heart Failure Patients: Reliability of a Point of Care Method	http://www.ncbi.nlm.nih.gov/entrez/query.fcgi?cmd=Retrieve&db=pubmed&dopt=Abstract&list_uids=28164491&query_hl=1	Clin Lab
Grande, D; Leone, M; Monitillo, F; Rizzo, C; Lattarulo, M S; Terlizzese, P; Aspromonte, N; Di Serio, F; Iacoviello, M	2016	NT-proBNP, ST2 and Galectin3: A multiparametric approach based on biomarkers to predict the risk of heart failure progression	https://www.embase.com/search/results?subaction=viewrecord&id=L72307149&from=export http://dx.doi.org/10.1002/ejhf.539	European Journal of Heart Failure
Grande, D; Leone, M; Monitillo, F; Lattarulo, M S; Rizzo, C; Bulzis, G; Aspromonte, N; Di Serio, F; Ciccone, M M; Iacoviello, M	2016	Prognostic role of a multiparametric approach based on NT-proBNP, ST2 and Galectin3 serum levels in chronic heart failure outpatients	https://www.embase.com/search/results?subaction=viewrecord&id=L612282273&from=export http://dx.doi.org/10.1093/eurheartj/ehw432	European Heart Journal
Grakova, E V; Kopeva, K V; Teplyakov, A T; Ogurkova, O N; Garganeeva, A A; Garmaeva, O V	2019	Prognostic role of ST2 in patients with chronic heart failure of ischemic etiology and carbohydrate metabolism disorders	http://www.ncbi.nlm.nih.gov/entrez/query.fcgi?cmd=Retrieve&db=pubmed&dopt=Abstract&list_uids=31090368&query_hl=1	Ter Arkh
Ginsberg, E; Seliger, S; Gottdiener, J; Christenson, R; End, C; DeFilippi, C	2014	Soluble ST2 predicts incident heart failure and cardiovascular death in older adults	https://www.embase.com/search/results?subaction=viewrecord&id=L71406792&from=export http://dx.doi.org/10.1016/S0735-1097(14)60768-3	Journal of the American College of Cardiology
Ghashghaei, R; Arbit, B; Maisel, A S	2016	Current and novel biomarkers in heart failure: bench to bedside	http://www.ncbi.nlm.nih.gov/entrez/query.fcgi?cmd=Retrieve&db=pubmed&dopt=Abstract&list_uids=26814650&query_hl=1	Curr Opin Cardiol
Gawor, M; Śpiewak, M; Janas, J; Kożuch, K; Wróbel, A; Mazurkiewicz, Ł; Baranowski, R; Marczak, M; Grzybowski, J	2017	The usefulness of sST2 and galectin-3 as novel biomarkers for better risk stratification in hypertrophic cardiomyopathy	http://www.ncbi.nlm.nih.gov/entrez/query.fcgi?cmd=Retrieve&db=pubmed&dopt=Abstract&list_uids=28612913&query_hl=1	Kardiol Pol
Garcia De Acilu, M; Marin, J; Antonia, V; Ruano, L; Monica, M; Ferrer, R; Masclans, J R; Roca, O	2016	Can hypoxemic patients with bilateral infiltrates treated with high flow nasal cannula be considered as acute respiratory distress syndrome? An inflammation study	https://www.cochranelibrary.com/central/doi/10.1002/central/CN-01407648/full
Gandhi, P U; Testani, J M; Ahmad, T	2015	The Current and Potential Clinical Relevance of Heart Failure Biomarkers	http://www.ncbi.nlm.nih.gov/entrez/query.fcgi?cmd=Retrieve&db=pubmed&dopt=Abstract&list_uids=26280466&query_hl=1	Curr Heart Fail Rep
Gaggin, H; Szymonifka, J; Bhardwaj, A; Mohammed, A; Rehman, S; Truong, Q; Januzzi, J	2012	Serial measurement of soluble ST2, GDF-15, and highly sensitive troponin T in patients with chronic heart failure: Results from the protect study	https://www.embase.com/search/results?subaction=viewrecord&id=L70886517&from=export http://dx.doi.org/10.1093/eurheartj/ehs284	European Heart Journal
Gaggin, H K; Truong, Q A; Gandhi, P U; Motiwala, S R; Belcher, A M; Weiner, R B; Baggish, A L; Januzzi, JL Jr	2017	Systematic Evaluation of Endothelin 1 Measurement Relative to Traditional and Modern Biomarkers for Clinical Assessment and Prognosis in Patients With Chronic Systolic Heart Failure: Serial Measurement and Multimarker Testing	http://www.ncbi.nlm.nih.gov/entrez/query.fcgi?cmd=Retrieve&db=pubmed&dopt=Abstract&list_uids=28398455&query_hl=1	Am J Clin Pathol
Gaggin, H K; Truong, Q A; Gandhi, P U; Motiwala, S R; Belcher, A M; Weiner, R B; Baggish, A L; Januzzi, J L	2017	Systematic Evaluation of Endothelin 1 Measurement Relative to Traditional and Modern Biomarkers for Clinical Assessment and Prognosis in Patients with Chronic Systolic Heart Failure	https://www.embase.com/search/results?subaction=viewrecord&id=L617581707&from=export http://dx.doi.org/10.1093/ajcp/aqx014	American Journal of Clinical Pathology
Gaggin, H K; Szymonifka, J; Bhardwaj, A; Belcher, A; De Berardinis, B; Motiwala, S; Wang, T J; Januzzi, JL Jr	2014	Head-to-head comparison of serial soluble ST2, growth differentiation factor-15, and highly-sensitive troponin T measurements in patients with chronic heart failure	http://www.ncbi.nlm.nih.gov/entrez/query.fcgi?cmd=Retrieve&db=pubmed&dopt=Abstract&list_uids=24622120&query_hl=1	JACC Heart Fail
Gaggin, H K; Szymonifka, J; Bhardwaj, A; Belcher, A; De Berardinis, B; Motiwala, S; Wang, T J; Januzzi, J L	2014	Head-to-Head Comparison of Serial Soluble ST2, Growth Differentiation Factor-15, and Highly-Sensitive Troponin T Measurements in Patients With Chronic Heart Failure	https://www.embase.com/search/results?subaction=viewrecord&id=L372201104&from=export http://dx.doi.org/10.1016/j.jchf.2013.10.005	JACC: Heart Failure
Gaggin, H K; Szymonifka, J; Bhardwaj, A; Belcher, A; De Berardinis, B; Motiwala, S; Wang, T J; Januzzi, J L	2014	Head-to-head comparison of serial soluble ST2, growth differentiation factor-15, and highly-sensitive troponin T measurements in patients with chronic heart failure	https://www.embase.com/search/results?subaction=viewrecord&id=L604743424&from=export http://dx.doi.org/10.1016/j.jchf.2013.10.005	JACC. Heart failure
Gaggin, H K; Szymonifka, J; Bhardwaj, A; Belcher, A; De Berardinis, B; Motiwala, S; Wang, T J; Januzzi, J L	2014	Head-to-Head comparison of serial soluble ST2, growth differentiation factor-15, and highly-sensitive troponin T measurements in patients with chronic heart failure	https://www.embase.com/search/results?subaction=viewrecord&id=L601986853&from=export http://dx.doi.org/10.1016/j.jchf.2013.10.005	JACC: Heart Failure
Gaggin, H K; Januzzi, JL Jr	2013	Biomarkers and diagnostics in heart failure	http://www.ncbi.nlm.nih.gov/entrez/query.fcgi?cmd=Retrieve&db=pubmed&dopt=Abstract&list_uids=23313577&query_hl=1	Biochim Biophys Acta
Gaggin, H K; Belcher, A M; Gandhi, P U; Ibrahim, N E; Januzzi, JL Jr	2016	Serial Echocardiographic Characteristics, Novel Biomarkers and Cachexia Development in Patients with Stable Chronic Heart Failure	http://www.ncbi.nlm.nih.gov/entrez/query.fcgi?cmd=Retrieve&db=pubmed&dopt=Abstract&list_uids=27631883&query_hl=1	J Cardiovasc Transl Res
Gaggin, H K; Belcher, A M; Gandhi, P U; Ibrahim, N E; Januzzi, J L	2016	Serial Echocardiographic Characteristics, Novel Biomarkers and Cachexia Development in Patients with Stable Chronic Heart Failure	https://www.embase.com/search/results?subaction=viewrecord&id=L612097702&from=export http://dx.doi.org/10.1007/s12265-016-9710-4	Journal of Cardiovascular Translational Research
Gaggin, H K; Belcher, A M; Gandhi, P U; Ibrahim, N E; Januzzi, J L	2016	Serial Echocardiographic Characteristics, Novel Biomarkers and Cachexia Development in Patients with Stable Chronic Heart Failure	https://www.cochranelibrary.com/central/doi/10.1002/central/CN-01424830/full
Gaggin, H K	2014	Head-to-head comparison of serial soluble ST2, growth differentiation factor-15, and highly-sensitive troponin T measurements in patients with chronic heart failure	https://www.embase.com/search/results?subaction=viewrecord&id=L603169112&from=export http://dx.doi.org/10.1016/j.jchf.2013.10.005	JACC. Heart failure
Frioes, Fernando; Lourenco, Patricia; Laszczynska, Olga; Almeida, Pedro-Bernardo; Guimaraes, Joao-Tiago; Januzzi, James L; Azevedo, Ana; Bettencourt, Paulo	2015	Prognostic value of sST2 added to BNP in acute heart failure with preserved or reduced ejection fraction	http://gateway.isiknowledge.com/gateway/Gateway.cgi?GWVersion=2&SrcAuth=AegeanSoftware&SrcApp=NoteExpress&DestLinkType=FullRecord&DestApp=WOS&KeyUT=000355147200006	CLINICAL RESEARCH IN CARDIOLOGY
Fri?es, F; Louren?o, P; Laszczynska, O; Almeida, P B; Guimar?es, J T; Januzzi, J L; Azevedo, A; Bettencourt, P	2015	Prognostic value of sST2 added to BNP in acute heart failure with preserved or reduced ejection fraction	https://www.embase.com/search/results?subaction=viewrecord&id=L602143234&from=export http://dx.doi.org/10.1007/s00392-015-0811-x	Clinical Research in Cardiology
Fri?es, F; Louren?o, P; Laszczynska, O; Almeida, P B; Guimar?es, J T; Januzzi, J L; Azevedo, A; Bettencourt, P	2015	Prognostic value of sST2 added to BNP in acute heart failure with preserved or reduced ejection fraction	http://www.ncbi.nlm.nih.gov/entrez/query.fcgi?cmd=Retrieve&db=pubmed&dopt=Abstract&list_uids=25586507&query_hl=1	Clin Res Cardiol
French, Benjamin; Wang, Le; Ky, Bonnie; Brandimarto, Jeffrey; Basuray, Anupam; Fang, James C; Sweitzer, Nancy K; Cappola, Thomas P	2016	Prognostic Value of Galectin-3 for Adverse Outcomes in Chronic Heart Failure	http://gateway.isiknowledge.com/gateway/Gateway.cgi?GWVersion=2&SrcAuth=AegeanSoftware&SrcApp=NoteExpress&DestLinkType=FullRecord&DestApp=WOS&KeyUT=000373968300003	JOURNAL OF CARDIAC FAILURE
French, B; Wang, L; Ky, B; Brandimarto, J; Basuray, A; Fang, J C; Sweitzer, N K; Cappola, T P	2016	Prognostic Value of Galectin-3 for Adverse Outcomes in Chronic Heart Failure	https://www.embase.com/search/results?subaction=viewrecord&id=L607428935&from=export http://dx.doi.org/10.1016/j.cardfail.2015.10.022	Journal of Cardiac Failure
French, B; Wang, L; Ky, B; Brandimarto, J; Basuray, A; Fang, J C; Sweitzer, N K; Cappola, T P	2016	Prognostic Value of Galectin-3 for Adverse Outcomes in Chronic Heart Failure	http://www.ncbi.nlm.nih.gov/entrez/query.fcgi?cmd=Retrieve&db=pubmed&dopt=Abstract&list_uids=26571149&query_hl=1	J Card Fail
Franzini, Maria; Masotti, Silvia; Prontera, Concetta; Clerico, Aldo	2015	Clinical relevance and interpretation of biochemical markers in heart failure	http://gateway.isiknowledge.com/gateway/Gateway.cgi?GWVersion=2&SrcAuth=AegeanSoftware&SrcApp=NoteExpress&DestLinkType=FullRecord&DestApp=WOS&KeyUT=000376561200004	BIOCHIMICA CLINICA
Franeková, J; Hošková, L; Sečník, P Jr; Pazderník, M; Kotrbatá, M; Kubíček, Z; Jabor, A	2016	The role of timely measurement of galectin-3, NT-proBNP, cystatin C and hsTnT in predicting prognosis and heart function after heart transplantation	http://www.ncbi.nlm.nih.gov/entrez/query.fcgi?cmd=Retrieve&db=pubmed&dopt=Abstract&list_uids=26351922&query_hl=1	Clin Chem Lab Med
Francic, V; Keppel, M; Schwetz, V; Trummer, C; Pandis, M; Borzan, V; Grubler, M R; Verheyen, N D; Kleber, M E; Delgado, G; Et, Al.	2019	Are soluble ST2 levels influenced by vitamin D and/or the seasons?	https://www.cochranelibrary.com/central/doi/10.1002/central/CN-01963206/full
Fousteris, Evangelos; Melidonis, Andreas; Panoutsopoulos, George; Tzirogiannis, Konstantinos; Foussas, Stefanos; Theodosis-Georgilas, Anastasios; Tzerefos, Stavros; Matsagos, Spiridon; Boutati, Eleni; Economopoulos, Theofanis; Dimitriadis, George; Raptis, Sotirios	2011	Toll/Interleukin-1 receptor member ST2 exhibits higher soluble levels in type 2 diabetes, especially when accompanied with left ventricular diastolic dysfunction	http://gateway.isiknowledge.com/gateway/Gateway.cgi?GWVersion=2&SrcAuth=AegeanSoftware&SrcApp=NoteExpress&DestLinkType=FullRecord&DestApp=WOS&KeyUT=000297700100001	CARDIOVASCULAR DIABETOLOGY
Fousteris, E; Tsiaousis, G; Dragoumanos, V; Tzerefos, S; Angelidi, A; Matsagos, S; Protopsaltis, I; Theodosis-Georgilas, A; Melidonis, A; Foussas, S	2013	The predictive value of soluble ST2 in the new onset left ventricular diastolic dysfunction in type 2 diabetes	https://www.embase.com/search/results?subaction=viewrecord&id=L71081100&from=export http://dx.doi.org/10.1093/eurjhf/hst009	European Journal of Heart Failure
Fousteris, E; Melidonis, A; Panoutsopoulos, G; Tzirogiannis, K; Foussas, S; Theodosis-Georgilas, A; Tzerefos, S; Matsagos, S; Boutati, E; Economopoulos, T; Dimitriadis, G; Raptis, S	2011	Toll/Interleukin-1 receptor member ST2 exhibits higher soluble levels in type 2 diabetes, especially when accompanied with left ventricular diastolic dysfunction	https://www.embase.com/search/results?subaction=viewrecord&id=L51727352&from=export http://www.cardiab.com/content/10/1/101 http://dx.doi.org/10.1186/1475-2840-10-101	Cardiovascular Diabetology
Foo, D H P; Igo, M; Bujang, M A; Ku, M Y; King, T L; Ahip, S S; Sahiran, M F; Mustapha, M; Michael, J; Abdullah, A; Yeo, L S; Wan, P; Tau, F L J; Gerunsin, J; Fong, A Y Y	2019	Diagnostic Accuracy of NT-proBNP and ST2 in Detection of Moderate to Severe Asymptomatic Left Ventricular Diastolic Dysfunction: Evaluation of The Role of Biomarkers in Screening of Diabetic Patients at Primary Healthcare Settings	https://www.embase.com/search/results?subaction=viewrecord&id=L2004219725&from=export http://dx.doi.org/10.1016/j.ijcard.2019.11.032	International Journal of Cardiology
Finn Thormark-Frost, F; Olofsson, M; Bergman, A C; Larbol, A; Boman, K	2016	ST2 is an independent predictor of all-cause hospitalization in elderly patients	https://www.embase.com/search/results?subaction=viewrecord&id=L72306196&from=export http://dx.doi.org/10.1002/ejhf.539	European Journal of Heart Failure
Fernandez, C; Rysa, J; Nilsson, J; Engstrom, G; Orho-Melander, M; Ruskoaho, H; Melander, O	2019	Interleukin-6 and growth differentiation factor-15 in hypertensive heart failure	https://www.embase.com/search/results?subaction=viewrecord&id=L630048924&from=export http://dx.doi.org/10.1093/eurheartj/ehz746.0099	European Heart Journal
Farcas, A D; Anton, F P; Stoia, M A; Goidescu, C M; Mocan Hognogi, D L; Vida-Simiti, L A	2018	Plasma levels of ST2-predictive factor of unfavourable outcome in hypertensive patients	https://www.embase.com/search/results?subaction=viewrecord&id=L627252454&from=export http://dx.doi.org/10.1093/eurheartj/ehy565.P1866	European Heart Journal
Fan, P C; Chang, C H; Chen, Y C	2018	Biomarkers for acute cardiorenal syndrome	http://www.ncbi.nlm.nih.gov/entrez/query.fcgi?cmd=Retrieve&db=pubmed&dopt=Abstract&list_uids=30298648&query_hl=1	Nephrology (Carlton)
Evangelos Fousteris, E; Mousiama, T; Theodosis-Georgilas, A; Destounis, A; Matsagos, S; Spiropoulou, P; Boutati, E; Dimitriadis, G; Melidonis, A; Foussas, S	2014	The predictive role of classic and novel inflammatory biomarkers in the new onset of left ventricular diastolic dysfunction	https://www.embase.com/search/results?subaction=viewrecord&id=L71486819&from=export http://dx.doi.org/10.1002/ejhf.93_13	European Journal of Heart Failure
Emdin, M; Mirizzi, G; Pastormerlo, L E; Poletti, R; Giannelli, E; Prontera, C; Passino, C; Vergaro, G	2016	The search for efficient diagnostic and prognostic biomarkers of heart failure	http://www.ncbi.nlm.nih.gov/entrez/query.fcgi?cmd=Retrieve&db=pubmed&dopt=Abstract&list_uids=27092725&query_hl=1	Future Cardiol
Emdin, M; Aimo, A; Vergaro, G; Bayes-Genis, A; Lup¨®n, J; Latini, R; Meessen, J; Anand, I S; Cohn, J N; Gravning, J; Gullestad, L; Broch, K; Ueland, T; Nymo, S H; Brunner-La, Rocca HP; de Boer, R A; Gaggin, H K; Ripoli, A; Passino, C; Januzzi, JL Jr	2018	sST2 Predicts Outcome in Chronic?Heart?Failure Beyond NT-proBNP and High-Sensitivity Troponin T	http://www.ncbi.nlm.nih.gov/entrez/query.fcgi?cmd=Retrieve&db=pubmed&dopt=Abstract&list_uids=30384887&query_hl=1	J Am Coll Cardiol
Emdin, M; Aimo, A; Vergaro, G; Bayes-Genis, A; Lup¨®n, J; Latini, R; Meessen, J; Anand, I S; Cohn, J N; Gravning, J; Gullestad, L; Broch, K; Ueland, T; Nymo, S H; Brunner-La Rocca, H P; de Boer, R A; Gaggin, H K; Ripoli, A; Passino, C; Januzzi, J L	2018	sST2 Predicts Outcome in Chronic Heart Failure Beyond NT−proBNP and High-Sensitivity Troponin T	https://www.embase.com/search/results?subaction=viewrecord&id=L2001209755&from=export http://dx.doi.org/10.1016/j.jacc.2018.08.2165	Journal of the American College of Cardiology
Eggers, K M; Armstrong, P W; Califf, R M; Simoons, M L; Venge, P; Wallentin, L; James, S K	2010	ST2 and mortality in non-ST-segment elevation acute coronary syndrome	https://www.embase.com/search/results?subaction=viewrecord&id=L358720431&from=export http://dx.doi.org/10.1016/j.ahj.2010.02.022	American Heart Journal
Eggers, K M; Armstrong, P W; Califf, R M; Simoons, M L; Venge, P; Wallentin, L; James, S K	2010	ST2 and mortality in non-ST-segment elevation acute coronary syndrome	https://www.cochranelibrary.com/central/doi/10.1002/central/CN-00742465/full
Echeverria, Luis E; Rojas, Lyda Z; Calvo, Lauren S; Roa, Zayne M; Rueda-Ochoa, Oscar L; Morillo, Carlos A; Muka, Taulant; Franco, Oscar H	2017	Profiles of cardiovascular biomarkers according to severity stages of Chagas cardiomyopathy	http://gateway.isiknowledge.com/gateway/Gateway.cgi?GWVersion=2&SrcAuth=AegeanSoftware&SrcApp=NoteExpress&DestLinkType=FullRecord&DestApp=WOS&KeyUT=000390480700099	INTERNATIONAL JOURNAL OF CARDIOLOGY
Echeverr¨ªa, L E; Rojas, L Z; Calvo, L S; Roa, Z M; Rueda-Ochoa, O L; Morillo, C A; Muka, T; Franco, O H	2017	Profiles of cardiovascular biomarkers according to severity stages of Chagas cardiomyopathy	https://www.embase.com/search/results?subaction=viewrecord&id=L613630470&from=export http://dx.doi.org/10.1016/j.ijcard.2016.10.098	International Journal of Cardiology
Echeverr¨ªa, L E; Rojas, L Z; Calvo, L S; Roa, Z M; Rueda-Ochoa, O L; Morillo, C A; Muka, T; Franco, O H	2017	Profiles of cardiovascular biomarkers according to severity stages of Chagas cardiomyopathy	http://www.ncbi.nlm.nih.gov/entrez/query.fcgi?cmd=Retrieve&db=pubmed&dopt=Abstract&list_uids=27839809&query_hl=1	Int J Cardiol
Dupuy, Anne Marie; Kuster, Nils; Curinier, Corentin; Huet, Fabien; Plawecki, Maelle; Solecki, Kamila; Roubille, Francois; Cristol, Jean Paul	2019	Exploring collagen remodeling and regulation as prognosis biomarkers in stable heart failure	http://gateway.isiknowledge.com/gateway/Gateway.cgi?GWVersion=2&SrcAuth=AegeanSoftware&SrcApp=NoteExpress&DestLinkType=FullRecord&DestApp=WOS&KeyUT=000458222200028	CLINICA CHIMICA ACTA
Dupuy, A M; Kuster, N; Curinier, C; Huet, F; Plawecki, M; Solecki, K; Roubille, F; Cristol, J P	2019	Exploring collagen remodeling and regulation as prognosis biomarkers in stable heart failure	https://www.embase.com/search/results?subaction=viewrecord&id=L2001079588&from=export http://dx.doi.org/10.1016/j.cca.2018.08.042	Clinica Chimica Acta
Dupuy, A M; Kuster, N; Curinier, C; Huet, F; Plawecki, M; Solecki, K; Roubille, F; Cristol, J P	2019	Exploring collagen remodeling and regulation as prognosis biomarkers in stable heart failure	http://www.ncbi.nlm.nih.gov/entrez/query.fcgi?cmd=Retrieve&db=pubmed&dopt=Abstract&list_uids=30179616&query_hl=1	Clin Chim Acta
Dupuy, A M; Kuster, N; Bargnoux, A S; Aguilhon, S; Huet, F; Leclercq, F; Pasqui¨¦, J L; Roubille, F; Cristol, J P	2021	Long term pronostic value of suPAR in chronic heart failure: reclassification of patients with low MAGGIC score	http://www.ncbi.nlm.nih.gov/entrez/query.fcgi?cmd=Retrieve&db=pubmed&dopt=Abstract&list_uids=33544524&query_hl=1	Clin Chem Lab Med
Dupuy, A M; Curinier, C; Kuster, N; Huet, F; Leclercq, F; Davy, J M; Cristol, J P; Roubille, F	2016	Multi-marker strategy in heart failure: Combination of ST2 and CRP predicts poor outcome	https://www.embase.com/search/results?subaction=viewrecord&id=L610922142&from=export http://dx.doi.org/10.1371/journal.pone.0157159	PLoS ONE
D?rr, O; Walther, C; Liebetrau, C; Keller, T; Sommer, T; Boeder, N; Bayer, M; Bauer, P; M?llmann, H; Gaede, L; Troidl, C; Voss, S; Bauer, T; Hamm, C W; Nef, H	2018	Galectin-3 and ST2 as predictors of therapeutic success in high-risk patients undergoing percutaneous mitral valve repair (MitraClip)	https://www.embase.com/search/results?subaction=viewrecord&id=L623882350&from=export http://dx.doi.org/10.1002/clc.22996	Clinical Cardiology
Domingo, M; Conangla, L; Lup¨®n, J; Wilke, A; Junc¨¤, G; Revuelta-L¨®pez, E; Tejedor, X; Bayes-Genis, A	2020	Lung ultrasound and biomarkers in primary care: Partners for a better management of patients with heart failure?	http://www.ncbi.nlm.nih.gov/entrez/query.fcgi?cmd=Retrieve&db=pubmed&dopt=Abstract&list_uids=33717358&query_hl=1	J Circ Biomark
Dispenzieri, A; Saenger, A K; Kumar, S K; Gertz, M A; Lacy, M Q; Buadi, F; Hayman, S R; Leung, N; Zeldenrust, S R; McCurdy, A; Kyle, R; Dingli, D; Kapoor, P; Lin, Y; Russell, S J; Go, R S; Jaffe, A S	2013	Soluble ST2 (SST2) is a novel valuable prognostic marker among patients with immunoglobulin light chain (AL) amyloidosis	https://www.embase.com/search/results?subaction=viewrecord&id=L71266642&from=export http://bloodjournal.hematologylibrary.org/content/122/21/3095.abstract?sid=6ec57243-5293-47c5-9fbe-ffa08d8bd78d	Blood
Dieplinger, B; Gegenhuber, A; Poelz, W; Haltmayer, M; Mueller, T	2009	Increased plasma concentrations of adiponectin predict 1-year mortality in patients with acute destabilized heart failure	https://www.embase.com/search/results?subaction=viewrecord&id=L70298417&from=export http://dx.doi.org/10.1093/eurjhf/hfp063	European Journal of Heart Failure, Supplement
Dieplinger, B; Gegenhuber, A; Haltmayer, M; Mueller, T	2009	Evaluation of novel biomarkers for the diagnosis of acute destabilised heart failure in patients with shortness of breath	http://www.ncbi.nlm.nih.gov/entrez/query.fcgi?cmd=Retrieve&db=pubmed&dopt=Abstract&list_uids=19525245&query_hl=1	Heart
Dieplinger, B; Gegenhuber, A; Haltmayer, M; Mueller, T	2009	Evaluation of novel biomarkers for the diagnosis of acute destabilised heart failure in patients with shortness of breath	http://gateway.isiknowledge.com/gateway/Gateway.cgi?GWVersion=2&SrcAuth=AegeanSoftware&SrcApp=NoteExpress&DestLinkType=FullRecord&DestApp=WOS&KeyUT=000269363800009	HEART
Dhillon, O S; Narayan, H K; Quinn, P A; Squire, I B; Davies, J E; Ng, L L	2011	Interleukin 33 and ST2 in non-ST-elevation myocardial infarction: comparison with Global Registry of Acute Coronary Events Risk Scoring and NT-proBNP	http://www.ncbi.nlm.nih.gov/entrez/query.fcgi?cmd=Retrieve&db=pubmed&dopt=Abstract&list_uids=21641364&query_hl=1	Am Heart J
Dhillon, O S; Khan, S Q; Narayan, H; Kh, N G; Noor, M; Pa, Q; Squire, I B; Davies, J E; Ng, L L	2009	ST2 and IL33 have independent prognostic value in patients with acute coronary syndromes compared with GRACE score and N-terminal pro-B-type natriuretic peptide	https://www.embase.com/search/results?subaction=viewrecord&id=L70354326&from=export http://dx.doi.org/10.1093/eurheartj/ehp414	European Heart Journal
Devine, Paul A; Cardwell, Christopher; Maxwell, Alexander P	2020	Association of soluble ST2 with all-cause and cardiovascular mortality in renal transplant recipients: a single-centre cohort study	http://gateway.isiknowledge.com/gateway/Gateway.cgi?GWVersion=2&SrcAuth=AegeanSoftware&SrcApp=NoteExpress&DestLinkType=FullRecord&DestApp=WOS&KeyUT=000513638300001	BMC NEPHROLOGY
Devine, P A; Cardwell, C; Maxwell, A P	2020	Association of soluble ST2 with all-cause and cardiovascular mortality in renal transplant recipients: A single-centre cohort study	https://www.embase.com/search/results?subaction=viewrecord&id=L630729644&from=export http://dx.doi.org/10.1186/s12882-020-1690-6	BMC Nephrology
Deng, Li-Hui; Hu, Cheng; Cai, Wen-Hao; Chen, Wei-Wei; Zhang, Xiao-Xin; Shi, Na; Huang, Wei; Ma, Yun; Jin, Tao; Lin, Zi-Qi; Jiang, Kun; Guo, Jia; Yang, Xiao-Nan; Xia, Qing	2017	Plasma cytokines can help to identify the development of severe acute pancreatitis on admission	http://gateway.isiknowledge.com/gateway/Gateway.cgi?GWVersion=2&SrcAuth=AegeanSoftware&SrcApp=NoteExpress&DestLinkType=FullRecord&DestApp=WOS&KeyUT=000405656000009	MEDICINE
Demyanets, S; Jarai, R; Katsaros, K; Farhan, S; Wonnerth, A; Maurer, G; Speidl, W S; Wojta, J; Huber, K	2012	Decreased interleukin-33 serum levels after coronary stent implantation are protective against in-stent restenosis	https://www.embase.com/search/results?subaction=viewrecord&id=L70884971&from=export http://dx.doi.org/10.1093/eurheartj/ehs283	European Heart Journal
Demyanets, S; Jarai, R; Katsaros, K M; Farhan, S; Wonnerth, A; Weiss, T W; Maurer, G; Speidl, W S; Wojta, J; Huber, K	2012	Decreased interleukin-33 serum levels after coronary stent implantation are protective against in-stent restenosis	https://www.embase.com/search/results?subaction=viewrecord&id=L70801219&from=export http://www.kup.at/kup/pdf/10629.pdf	Journal fur Kardiologie
Demissei, Biniyam G; Valente, Mattia A E; Cleland, John G; O'Connor, Christopher M; Metra, Marco; Ponikowski, Piotr; Teerlink, John R; Cotter, Gad; Davison, Beth; Givertz, Michael M; Bloomfield, Daniel M; Dittrich, Howard; van der Meer, Peter; van Veldhuisen, Dirk J; Hillege, Hans L; Voors, Adriaan A	2016	Optimizing clinical use of biomarkers in high-risk acute heart failure patients	http://gateway.isiknowledge.com/gateway/Gateway.cgi?GWVersion=2&SrcAuth=AegeanSoftware&SrcApp=NoteExpress&DestLinkType=FullRecord&DestApp=WOS&KeyUT=000373160000007	EUROPEAN JOURNAL OF HEART FAILURE
Demissei, Biniyam G; Cotter, Gad; Prescott, Margaret F; Felker, G Michael; Filippatos, Gerasimos; Greenberg, Barry H; Pang, Peter S; Ponikowski, Piotr; Severin, Thomas M; Wang, Yi; Qian, Min; Teerlink, John R; Metra, Marco; Davison, Beth A; Voors, Adriaan A	2017	A multimarker multi-time point-based risk stratification strategy in acute heart failure: results from the RELAX-AHF trial	http://gateway.isiknowledge.com/gateway/Gateway.cgi?GWVersion=2&SrcAuth=AegeanSoftware&SrcApp=NoteExpress&DestLinkType=FullRecord&DestApp=WOS&KeyUT=000406976200006	EUROPEAN JOURNAL OF HEART FAILURE
Demissei, B; Cotter, G; Prescott, M F; Felker, G M; Filippatos, G; Greenberg, B H; Pang, P S; Ponikowski, P; Severin, T M; Wang, Y L; Qian, M; Teerlink, J R; Metra, M; Davison, B A; Voors, A A	2016	A multi-time-point based multimarker risk stratification strategy in acute heart failure-results from the RELAX-AHF trial	https://www.embase.com/search/results?subaction=viewrecord&id=L612283251&from=export http://dx.doi.org/10.1093/eurheartj/ehw432	European Heart Journal
Demissei, B; Cotter, G; Prescott, M F; Felker, G M; Filippatos, G; Greenberg, B H; Pang, P S; Ponikowski, P; Severin, T M; Wang, Y L; Et, Al.	2016	A multi-time-point based multimarker risk stratification strategy in acute heart failure-results from the RELAX-AHF trial	https://www.cochranelibrary.com/central/doi/10.1002/central/CN-01717022/full
Demissei, B G; Valente, M A; Cleland, J G; O'Connor, C M; Metra, M; Ponikowski, P; Teerlink, J R; Cotter, G; Davison, B; Givertz, M M; Bloomfield, D M; Dittrich, H; van der Meer, P; van Veldhuisen, D J; Hillege, H L; Voors, A A	2016	Optimizing clinical use of biomarkers in high-risk acute heart failure patients	http://www.ncbi.nlm.nih.gov/entrez/query.fcgi?cmd=Retrieve&db=pubmed&dopt=Abstract&list_uids=26634889&query_hl=1	Eur J Heart Fail
Demissei, B G; Cotter, G; Prescott, M F; Felker, G M; Filippatos, G; Greenberg, B H; Pang, P S; Ponikowski, P; Severin, T M; Wang, Y; Qian, M; Teerlink, J R; Metra, M; Davison, B A; Voors, A A	2017	A multimarker multi-time point-based risk stratification strategy in acute heart failure: results from the RELAX-AHF trial	https://www.embase.com/search/results?subaction=viewrecord&id=L614273115&from=export http://dx.doi.org/10.1002/ejhf.749	European Journal of Heart Failure
Demissei, B G; Cotter, G; Prescott, M F; Felker, G M; Filippatos, G; Greenberg, B H; Pang, P S; Ponikowski, P; Severin, T M; Wang, Y; Qian, M; Teerlink, J R; Metra, M; Davison, B A; Voors, A A	2017	A multimarker multi-time point-based risk stratification strategy in acute heart failure: results from the RELAX-AHF trial	http://www.ncbi.nlm.nih.gov/entrez/query.fcgi?cmd=Retrieve&db=pubmed&dopt=Abstract&list_uids=28133908&query_hl=1	Eur J Heart Fail
Demissei, B G; Cotter, G; Prescott, M F; Felker, G M; Filippatos, G; Greenberg, B H; Pang, P S; Ponikowski, P; Severin, T M; Wang, Y; Et, Al.	2017	A multimarker multi-time point-based risk stratification strategy in acute heart failure: results from the RELAX-AHF trial	https://www.cochranelibrary.com/central/doi/10.1002/central/CN-01604755/full
Defilippi, C; Christenson, R; Gottdiener, J; Seliger, S	2014	Soluble ST2 to identify the risk of new-onset reduced versus preserved ejection fraction heart failure in community dwelling older adults	https://www.embase.com/search/results?subaction=viewrecord&id=L71647551&from=export http://dx.doi.org/10.1093/eurheartj/ehu323	European Heart Journal
DeFilippi, C R; Shah, K; Christenson, R; Hender, S; Kop, W	2010	ST2 for stratifying preserved ejection fraction patients with shortness of breath	https://www.embase.com/search/results?subaction=viewrecord&id=L70095359&from=export http://dx.doi.org/10.1016/S0735-1097(10)60165-9	Journal of the American College of Cardiology
De Berardinis, B; Zancla, B; Zampini, G; Biscotti, A; Gaggin, H K; Magrini, L; Belcher, A; Bhardwaj, A; Parry, B A; Nagurney, J T; Januzzi Jr, J L; Salerno, G; Cardelli, P; Di Stasio, E; Di Somma, S	2013	30 days mortality prognostic value of ST2 in patients with acute heart failure at admission in emergency room	https://www.embase.com/search/results?subaction=viewrecord&id=L71241677&from=export http://dx.doi.org/10.1515/cclm-2013-0788	Clinical Chemistry and Laboratory Medicine
De Berardinis, B; Magrini, L; Gaggin, H K; Belcker, A; Zancla, B; Femia, A; Simon, M; Motiwala, S; Bhardwaj, A; Parry, B; Nagurney, T J; Di Somma, S; Januzzi, J L	2013	A prospective, blinded study of bioimpedance vector analysis and biomarker testing for the prediction of worsening renal function in consecutive patients with acutely decompensated heart failure: Primary results of the biomonitoring and cardiorenal syndrome in heart failure (bionics-hf) trial	https://www.embase.com/search/results?subaction=viewrecord&id=L71020002&from=export http://dx.doi.org/10.1016/S0735-1097(13)60639-7	Journal of the American College of Cardiology
De Berardinis, B; Januzzi, J; Zampini, G; Zancla, B; Magrini, L; Gaggin, H; Nagurney, J; Cardelli, P; Di Stasio, E; Di Somma, S	2014	Short and long term mortality prognostic value of ST2 in patients with acute heart failure	https://www.embase.com/search/results?subaction=viewrecord&id=L71486226&from=export http://dx.doi.org/10.1002/ejhf.93_1	European Journal of Heart Failure
De Berardinis, B; Gaggin, H K; Magrini, L; Belcher, A; Zancla, B; Femia, A; Simon, M; Motiwala, S; Bhardwaj, A; Parry, B A; Nagurney, J T; Coudriou, C; Legrand, M; Sadoune, M; Di Somma, S; Januzzi, JL Jr	2015	Comparison between admission natriuretic peptides, NGAL and sST2 testing for the prediction of worsening renal function in patients with acutely decompensated heart failure	http://www.ncbi.nlm.nih.gov/entrez/query.fcgi?cmd=Retrieve&db=pubmed&dopt=Abstract&list_uids=25473804&query_hl=1	Clin Chem Lab Med
De Berardinis, B; Gaggin, H K; Magrini, L; Belcher, A; Zancla, B; Femia, A; Simon, M; Motiwala, S; Bhardwaj, A; Parry, B A; Nagurney, J T; Coudriou, C; Legrand, M; Sadoune, M; Di Somma, S; Januzzi, J L	2015	Comparison between admission natriuretic peptides, NGAL and sST2 testing for the prediction of worsening renal function in patients with acutely decompensated heart failure	https://www.embase.com/search/results?subaction=viewrecord&id=L603449101&from=export http://dx.doi.org/10.1515/cclm-2014-0191	Clinical Chemistry and Laboratory Medicine
De Antonio, M; Lupon, J; Alonso, N; Barallat, J; Domingo, M; Zamora, E; Diez-Lopez, C; Santesmases, J; Pastor, C; Cabanes, R; Gonzalez, B; Rivas, C; Rodriguez, M; Benito, N; Bayes-Genis, A	2016	Is the predictive value of heart failure biomarkers modified by diabetes mellitus?	https://www.embase.com/search/results?subaction=viewrecord&id=L612286000&from=export http://dx.doi.org/10.1093/eurheartj/ehw434	European Heart Journal
De Antonio, M; Lupon, J; Alonso, N; Barallat, J; Domingo, M; Zamora, E; Diez-Lopez, C; Santesmases, J; Pastor, C; Bayes-Genis, A	2016	Impact of diabetes mellitus in the predictive value of heart failure biomarkers	https://www.embase.com/search/results?subaction=viewrecord&id=L72306554&from=export http://dx.doi.org/10.1002/ejhf.539	European Journal of Heart Failure
Darden, D; Nishimura, M; Sharim, J; Maisel, A	2019	An update on the use and discovery of prognostic biomarkers in acute decompensated heart failure	http://www.ncbi.nlm.nih.gov/entrez/query.fcgi?cmd=Retrieve&db=pubmed&dopt=Abstract&list_uids=31539485&query_hl=1	Expert Rev Mol Diagn
Daniels, L B; Tran, K; Singh, K; Maisel, A S	2009	ST2 predicts mortality in outpatients referred for echocardiograms	https://www.embase.com/search/results?subaction=viewrecord&id=L70179460&from=export http://dx.doi.org/10.1016/j.cardfail.2009.06.314	Journal of Cardiac Failure
Daniels, L B; Maisel, A S	2015	Cardiovascular biomarkers and sex: The case for women	https://www.embase.com/search/results?subaction=viewrecord&id=L605132259&from=export http://dx.doi.org/10.1038/nrcardio.2015.105	Nature Reviews Cardiology
Daniels, L B; Clopton, P; Iqbal, N; Tran, K; Maisel, A S	2010	Association of ST2 levels with cardiac structure and function and mortality in outpatients	https://www.embase.com/search/results?subaction=viewrecord&id=L359748338&from=export http://dx.doi.org/10.1016/j.ahj.2010.06.033	American Heart Journal
Damien Gruson, D; Ferracin, B; Ahn, S; Rousseau, M	2016	Soluble ST2 and vitamin D, a potent deleterious interaction for the heart	https://www.embase.com/search/results?subaction=viewrecord&id=L72306651&from=export http://dx.doi.org/10.1002/ejhf.539	European Journal of Heart Failure
Dalal, J J; Digrajkar, A; Das, B; Bansal, M; Toomu, A; Maisel, A S	2018	ST2 elevation in heart failure, predictive of a high early mortality	https://www.embase.com/search/results?subaction=viewrecord&id=L2001120243&from=export http://dx.doi.org/10.1016/j.ihj.2018.08.019	Indian Heart Journal
Dalal, J J; Digrajkar, A; Das, B; Bansal, M; Toomu, A; Maisel, A S	2018	ST2 elevation in heart failure, predictive of a high early mortality	http://www.ncbi.nlm.nih.gov/entrez/query.fcgi?cmd=Retrieve&db=pubmed&dopt=Abstract&list_uids=30580851&query_hl=1	Indian Heart J
Curinier, C; Davy, J M; Kuster, N; Leclercq, F; Pasquie, J L; Lattuca, B; Solecki, K; Ricci, J E; Massin, F; Roubille, F	2016	SST2 provides significantly additional prognostic information when compared to NT-proBNP in ambulatory patient with heart failure	https://www.embase.com/search/results?subaction=viewrecord&id=L72208311&from=export	Archives of Cardiovascular Diseases Supplements
Cunningham, J W; Claggett, B L; O'Meara, E; Prescott, M F; Pfeffer, M A; Shah, S J; Redfield, M M; Zannad, F; Chiang, L M; Rizkala, A R; Et, Al.	2020	Effect of Sacubitril/Valsartan on Biomarkers of Extracellular Matrix Regulation in Patients With HFpEF	https://www.cochranelibrary.com/central/doi/10.1002/central/CN-02233113/full
Cui, Y; Qi, X; Huang, A; Li, J; Hou, W; Liu, K	2018	Differential and Predictive Value of Galectin-3 and Soluble Suppression of Tumorigenicity-2 (sST2) in Heart Failure with Preserved Ejection Fraction	http://www.ncbi.nlm.nih.gov/entrez/query.fcgi?cmd=Retrieve&db=pubmed&dopt=Abstract&list_uids=30039808&query_hl=1	Med Sci Monit
CTRI	2018	Randomized Trial to study the effect of lifestyle Management through Indian System of Medicine including Yoga in heart failure patients along with standard care in modern medicine	https://www.cochranelibrary.com/central/doi/10.1002/central/CN-01895880/full
Coglianese, E E; Larson, M G; Vasan, R S; Ho, J E; Ghorbani, A; McCabe, E L; Cheng, S; Fradley, M G; Kretschman, D; Gao, W; O'Connor, G; Wang, T J; Januzzi, J L	2012	Distribution and clinical correlates of the interleukin receptor family member soluble ST2 in the Framingham Heart Study	https://www.embase.com/search/results?subaction=viewrecord&id=L366162037&from=export http://www.clinchem.org/content/58/12/1673.full.pdf+html http://dx.doi.org/10.1373/clinchem.2012.192153	Clinical Chemistry
Cleven, R; Funk, D; Hay-Glass, K	2017	Ability of inflammatory biomarkers to predict complications in highrisk patients undergoing non-cardiac surgery	https://www.embase.com/search/results?subaction=viewrecord&id=L620214386&from=export http://dx.doi.org/10.1007/s12630-017-1003-0	Canadian Journal of Anesthesia
Clerico, Aldo; Passino, Claudio; Franzini, Maria; Emdin, Michele	2015	Cardiac biomarker testing in the clinical laboratory: Where do we stand? General overview of the methodology with special emphasis on natriuretic peptides	http://gateway.isiknowledge.com/gateway/Gateway.cgi?GWVersion=2&SrcAuth=AegeanSoftware&SrcApp=NoteExpress&DestLinkType=FullRecord&DestApp=WOS&KeyUT=000352184700004	CLINICA CHIMICA ACTA
Ciccone, Marco Matteo; Cortese, Francesca; Gesualdo, Michele; Riccardi, Roberta; Di Nunzio, Dalia; Moncelli, Michele; Iacoviello, Massimo; Scicchitano, Pietro	2013	A Novel Cardiac Bio-Marker: ST2: A Review	http://gateway.isiknowledge.com/gateway/Gateway.cgi?GWVersion=2&SrcAuth=AegeanSoftware&SrcApp=NoteExpress&DestLinkType=FullRecord&DestApp=WOS&KeyUT=000330315700055	MOLECULES
Ciccone, M M; Cortese, F; Gesualdo, M; Riccardi, R; Di Nunzio, D; Moncelli, M; Iacoviello, M; Scicchitano, P	2013	A novel cardiac bio-marker: ST2: a review	http://www.ncbi.nlm.nih.gov/entrez/query.fcgi?cmd=Retrieve&db=pubmed&dopt=Abstract&list_uids=24335613&query_hl=1	Molecules
Chong-Yik, R; Thihalolipavan, S; Krauthammer, Y S; Abi-Samra, F M; Bernard, M L; Khatib, S; Polin, G M; Rogers, P A; Morin, D P	2018	Independent predictive value of time-varying circulating inflammatory biomarkers: The lifemarker-vt study	https://www.embase.com/search/results?subaction=viewrecord&id=L622470426&from=export	Heart Rhythm
Chirinos, J A; Orlenko, A; Zhao, L; Basso, M D; Cvijic, M E; Li, Z; Spires, T E; Yarde, M; Wang, Z; Seiffert, D A; Prenner, S; Zamani, P; Bhattacharya, P; Kumar, A; Margulies, K B; Car, B D; Gordon, D A; Moore, J H; Cappola, T P	2020	Multiple Plasma Biomarkers for Risk?Stratification in Patients With Heart?Failure?and Preserved Ejection Fraction	http://www.ncbi.nlm.nih.gov/entrez/query.fcgi?cmd=Retrieve&db=pubmed&dopt=Abstract&list_uids=32192654&query_hl=1	J Am Coll Cardiol
ChiCTR-IPR-	2015	Evaluating the efficacy of creatine phosphate, levosimendan and Recombinant Human Brain Natriuretic Peptideon on chronic heart failure using blood levels of Galectin-3, Copeptine, ST-2, and NT-proBNP	https://www.cochranelibrary.com/central/doi/10.1002/central/CN-01822296/full
ChiCTR-IIR-	2015	Study on the development of TCM syndrome and clinical effect for heart failure with normal ejection fraction treated with Yangyinshuxin Decoction	https://www.cochranelibrary.com/central/doi/10.1002/central/CN-01873541/full
ChiCTR	2019	Specific respiratory function training for rehabilitation of patients with heart failure: a randomized controlled trial	https://www.cochranelibrary.com/central/doi/10.1002/central/CN-01973913/full
Chen, C; Qu, X; Gao, Z; Zheng, G; Wang, Y; Chen, X; Li, H; Huang, W; Zhou, H	2018	Soluble ST2 in Patients with Nonvalvular Atrial Fibrillation and Prediction of Heart Failure	http://www.ncbi.nlm.nih.gov/entrez/query.fcgi?cmd=Retrieve&db=pubmed&dopt=Abstract&list_uids=29279523&query_hl=1	Int Heart J
Chan, Daniel; Ng, Leong L	2010	Biomarkers in acute myocardial infarction	http://gateway.isiknowledge.com/gateway/Gateway.cgi?GWVersion=2&SrcAuth=AegeanSoftware&SrcApp=NoteExpress&DestLinkType=FullRecord&DestApp=WOS&KeyUT=000279917900001	BMC MEDICINE
Chaikijurajai, T; Tang, WHW	2020	Reappraisal of Inflammatory Biomarkers in Heart Failure	http://www.ncbi.nlm.nih.gov/entrez/query.fcgi?cmd=Retrieve&db=pubmed&dopt=Abstract&list_uids=31916187&query_hl=1	Curr Heart Fail Rep
Castiglione, V; Aimo, A; Vergaro, G; Saccaro, L; Passino, C; Emdin, M	2021	Biomarkers for the diagnosis and management of heart failure	http://www.ncbi.nlm.nih.gov/entrez/query.fcgi?cmd=Retrieve&db=pubmed&dopt=Abstract&list_uids=33852110&query_hl=1	Heart Fail Rev
Broch, K; Ueland, T; Yndestad, A; Aukrust, P; Gullestad, L	2012	Heart failure biomarkers: focus on interleukin-1 receptor-like 1-based blood tests	http://www.ncbi.nlm.nih.gov/entrez/query.fcgi?cmd=Retrieve&db=pubmed&dopt=Abstract&list_uids=22844659&query_hl=1	Drugs Today (Barc)
Broch, K; Ueland, T; Nymo, S H; Kjekshus, J; Hulthe, J; Muntendam, P; McMurray, J J; Wikstrand, J; Cleland, J G; Aukrust, P; Gullestad, L	2012	Soluble ST2 is associated with adverse outcome in patients with heart failure of ischaemic aetiology	http://www.ncbi.nlm.nih.gov/entrez/query.fcgi?cmd=Retrieve&db=pubmed&dopt=Abstract&list_uids=22302661&query_hl=1	Eur J Heart Fail
Broch, K; Ueland, T; Kou, L; Anand, I S; McMurray, J J V; Desai, A S; Aukrust, P; Gullestad, L	2015	Soluble ST2 is associated with outcome in patients with heart failure and anaemia: Results from the RED-HF study	https://www.embase.com/search/results?subaction=viewrecord&id=L72023214&from=export http://dx.doi.org/10.1093/eurheartj/ehv402	European Heart Journal
Broch, K; Andreassen, A K; Ueland, T; Michelsen, A E; Stueflotten, W; Aukrust, P; Aakhus, S; Gullestad, L	2015	Soluble ST2 reflects hemodynamic stress in non-ischemic heart failure	http://www.ncbi.nlm.nih.gov/entrez/query.fcgi?cmd=Retrieve&db=pubmed&dopt=Abstract&list_uids=25464491&query_hl=1	Int J Cardiol
Breidthardt, T; Socrates, T; Drexler, B; Noveanu, M; Haaf, P; Balmelli Cattelan, C; Irfan, A; Reichlin, T; Potocki, M; Mueller, C	2011	Interleukin family member ST2 rapidly responds to heart failure treatment and its changes predict one-year mortality	https://www.embase.com/search/results?subaction=viewrecord&id=L70533515&from=export http://dx.doi.org/10.1093/eurheartj/ehr322	European Heart Journal
Breidthardt, T; Balmelli, C; Twerenbold, R; Mosimann, T; Espinola, J; Haaf, P; Thalmann, G; Moehring, B; Mueller, M; Meller, B; Reichlin, T; Murray, K; Ziller, R; Benkert, P; Osswald, S; Mueller, C	2013	Heart failure therapy-induced early ST2 changes may offer long-term therapy guidance	http://www.ncbi.nlm.nih.gov/entrez/query.fcgi?cmd=Retrieve&db=pubmed&dopt=Abstract&list_uids=24239955&query_hl=1	J Card Fail
Boulogne, M; Sadoune, M; Launay, J M; Baudet, M; Cohen-Solal, A; Logeart, D	2017	Inflammation versus mechanical stretch biomarkers over time in acutely decompensated heart failure with reduced ejection fraction	http://www.ncbi.nlm.nih.gov/entrez/query.fcgi?cmd=Retrieve&db=pubmed&dopt=Abstract&list_uids=27788390&query_hl=1	Int J Cardiol
Borovac, J A; Glavas, D; Susilovic, Grabovac Z; Supe, Domic D; Stanisic, L; D'Amario, D; Kwok, C S; Bozic, J	2020	Circulating sST2 and catestatin levels in patients with acute worsening of heart failure: a report from the CATSTAT-HF study	http://www.ncbi.nlm.nih.gov/entrez/query.fcgi?cmd=Retrieve&db=pubmed&dopt=Abstract&list_uids=32681700&query_hl=1	ESC Heart Fail
Borovac, J A; Glavas, D; Susilovic Grabovac, Z; Supe Domic, D; Stanisic, L; D'Amario, D; Kwok, C S; Bozic, J	2020	Circulating sST2 and catestatin levels in patients with acute worsening of heart failure: a report from the CATSTAT-HF study	https://www.embase.com/search/results?subaction=viewrecord&id=L2005606273&from=export http://dx.doi.org/10.1002/ehf2.12882	ESC Heart Failure
Boisot, S; Beede, J; Isakson, S; Chiu, A; Clopton, P; Januzzi, J; Maisel, A S; Fitzgerald, R L	2008	Serial Sampling of ST2 Predicts 90-Day Mortality Following Destabilized Heart Failure	https://www.embase.com/search/results?subaction=viewrecord&id=L352593181&from=export http://dx.doi.org/10.1016/j.cardfail.2008.06.415	Journal of Cardiac Failure
Boisot, S; Beede, J; Isakson, S; Chiu, A; Clopton, P; Januzzi, J; Maisel, A S; Fitzgerald, R L	2008	Serial sampling of ST2 predicts 90-day mortality following destabilized heart failure	http://www.ncbi.nlm.nih.gov/entrez/query.fcgi?cmd=Retrieve&db=pubmed&dopt=Abstract&list_uids=18995177&query_hl=1	J Card Fail
Boeun Park, B; Jang, S Y; Yang, D H; Park, Y J; Kim, H N; Lee, J H; Bae, M H; Park, H S; Cho, Y G; Chae, S C; Kim, N K	2019	Comparison of chromogranin A to proven biomarkers of natriuretic peptide, and ST2 as a prognostic marker in patients with acute heart failure	https://www.embase.com/search/results?subaction=viewrecord&id=L628560206&from=export http://dx.doi.org/10.1002/ejhf.1488	European Journal of Heart Failure
Binas, D; Daniel, H; Richter, A; Ruppert, V; Schieffer, B; Pankuweit, S	2016	Prognostic value of sST2 and Galectin-3 considering different etiologies in non-ischemic heart failure	https://www.embase.com/search/results?subaction=viewrecord&id=L612283915&from=export http://dx.doi.org/10.1093/eurheartj/ehw433	European Heart Journal
Bhardwaj, A; Shah, R; Januzzi, J L	2009	Clinical results for the new presage™ soluble ST2 assay in acutely destabilized heart failure: Results from the PRIDE study	https://www.embase.com/search/results?subaction=viewrecord&id=L70179457&from=export http://dx.doi.org/10.1016/j.cardfail.2009.06.311	Journal of Cardiac Failure
Beyhoff, N; Lohr, D; Foryst-Ludwig, A; Klopfleisch, R; Brix, S; Grune, J; Thiele, A; Erfinanda, L; Tabuchi, A; Kuebler, W M; Pieske, B; Schreiber, L M; Kintscher, U	2019	Characterization of Myocardial Microstructure and Function in an Experimental Model of Isolated Subendocardial Damage	https://www.embase.com/search/results?subaction=viewrecord&id=L629651003&from=export http://dx.doi.org/10.1161/HYPERTENSIONAHA.119.12956	Hypertension
Berezin, A E; Kremzer, A A; Samura, T A; Berezina, T A	2019	Altered signature of apoptotic endothelial cell-derived microvesicles predicts chronic heart failure phenotypes	https://www.embase.com/search/results?subaction=viewrecord&id=L628657258&from=export http://dx.doi.org/10.2217/bmm-2018-0449	Biomarkers in Medicine
Berezin, A E	2016	Prognostication in Different Heart Failure Phenotypes: The Role of Circulating Biomarkers	http://www.ncbi.nlm.nih.gov/entrez/query.fcgi?cmd=Retrieve&db=pubmed&dopt=Abstract&list_uids=28936254&query_hl=1	J Circ Biomark
Benjamin Munoz Calvo, B; Villa-Martinez, A; Arribas-Gomez, I; Victor-Palomares, V; De La Calle, E; Roman-Garcia, F; Lopez-Alvarez, J; Nadador-Patino, V; Lopez-Ongil, S; Medrano-Andres, D	2014	Increased concentrations of circulating lysyl oxidase (cLOX) show lack of accuracy to predict clinical outcome in patients with stage C HFpEF	https://www.embase.com/search/results?subaction=viewrecord&id=L71487417&from=export http://dx.doi.org/10.1002/ejhf.93_21	European Journal of Heart Failure
Beaudoin, J; Szymonifka, J; Lavender, Z; Dea?o, R C; Zhou, Q; Januzzi, J L; Singh, J P; Truong, Q A	2019	Relationship of soluble ST2 to pulmonary hypertension severity in patients undergoing cardiac resynchronization therapy	http://www.ncbi.nlm.nih.gov/entrez/query.fcgi?cmd=Retrieve&db=pubmed&dopt=Abstract&list_uids=32030254&query_hl=1	J Thorac Dis
Beaudoin, J; Singh, J P; Szymonifka, J; Zhou, Q; Levine, R A; Januzzi, J L; Truong, Q A	2016	Novel Heart Failure Biomarkers Predict Improvement of Mitral Regurgitation in Patients Receiving Cardiac Resynchronization Therapy-The BIOCRT Study	http://www.ncbi.nlm.nih.gov/entrez/query.fcgi?cmd=Retrieve&db=pubmed&dopt=Abstract&list_uids=27527259&query_hl=1	Can J Cardiol
Bayes-Genis, A; Zamora, E; de Antonio, M; Gal¨¢n, A; Vila, J; Urrutia, A; D¨ªez, C; Coll, R; Altimir, S; Lup¨®n, J	2013	Soluble ST2 serum concentration and renal function in heart failure	http://www.ncbi.nlm.nih.gov/entrez/query.fcgi?cmd=Retrieve&db=pubmed&dopt=Abstract&list_uids=24263122&query_hl=1	J Card Fail
Bayes-Genis, A; Richards, A M; Maisel, A S; Mueller, C; Ky, B	2015	Multimarker testing with ST2 in chronic heart failure	http://www.ncbi.nlm.nih.gov/entrez/query.fcgi?cmd=Retrieve&db=pubmed&dopt=Abstract&list_uids=25697916&query_hl=1	Am J Cardiol
Bayes-Genis, A; Pascual-Figal, D; Januzzi, J L; Maisel, A; Casas, T; Vald¨¦s, Ch¨¢varri M; Ord¨®?ez-Llanos, J	2010	Soluble ST2 monitoring provides additional risk stratification for outpatients with decompensated heart failure	http://www.ncbi.nlm.nih.gov/entrez/query.fcgi?cmd=Retrieve&db=pubmed&dopt=Abstract&list_uids=20875357&query_hl=1	Rev Esp Cardiol
Bayes-Genis, A; N¨²?ez, J; N¨²?ez, E; Mart¨ªnez, J B; Ferrer, M P; de Antonio, M; Zamora, E; Sanchis, J; Ros¨¦s, J L	2016	Multi-Biomarker Profiling and Recurrent Hospitalizations in Heart Failure	http://www.ncbi.nlm.nih.gov/entrez/query.fcgi?cmd=Retrieve&db=pubmed&dopt=Abstract&list_uids=27777932&query_hl=1	Front Cardiovasc Med
Bayes-Genis, A; Nunez, J; Domingo, M; Nunez, E; Barallat, J; De Antonio, M; Zamora, E; Pastor, C; Sanchis, J; Lupon, J; Santesmases, J; Benito, N; Gonzalez, B; Troya, M I; Diez-Quevedo, C	2016	Prediction of recurrent hospitalizations in heart failure using a multi-biomarker panel	https://www.embase.com/search/results?subaction=viewrecord&id=L612283269&from=export http://dx.doi.org/10.1093/eurheartj/ehw432	European Heart Journal
Bayes-Genis, A; Nunez, J; Domingo, M; Nunez, E; Barallat, J; De Antonio, M; Zamora, E; Pastor, C; Sanchis, J; Lupon, J	2016	Multi-biomarker profiling and recurrent hospitalizations in heart failure	https://www.embase.com/search/results?subaction=viewrecord&id=L72306663&from=export http://dx.doi.org/10.1002/ejhf.539	European Journal of Heart Failure
Bayes-Genis, A; Januzzi, J L; Gaggin, H K; de Antonio, M; Motiwala, S R; Zamora, E; Gal¨¢n, A; Domingo, M; Urrutia, A; Lup¨®n, J	2015	ST2 pathogenetic profile in ambulatory heart failure patients	http://www.ncbi.nlm.nih.gov/entrez/query.fcgi?cmd=Retrieve&db=pubmed&dopt=Abstract&list_uids=25451702&query_hl=1	J Card Fail
Bayes-Genis, A; De Antonio, M; Vila, J; Pe?afiel, J; Gal¨¢n, A; Barallat, J; Zamora, E; Urrutia, A; Lup¨®n, J	2014	Head-to-head comparison of 2 myocardial fibrosis biomarkers for long-term heart failure risk stratification: ST2 versus galectin-3	https://www.embase.com/search/results?subaction=viewrecord&id=L602308571&from=export http://dx.doi.org/10.1016/j.jacc.2013.07.087	Journal of the American College of Cardiology
Bayes-Genis, A; de Antonio, M; Vila, J; Pe?afiel, J; Gal¨¢n, A; Barallat, J; Zamora, E; Urrutia, A; Lup¨®n, J	2014	Head-to-head comparison of 2 myocardial fibrosis biomarkers for long-term heart failure risk stratification: ST2 versus galectin-3	http://www.ncbi.nlm.nih.gov/entrez/query.fcgi?cmd=Retrieve&db=pubmed&dopt=Abstract&list_uids=24076531&query_hl=1	J Am Coll Cardiol
Bayes-Genis, A; De Antonio, M; Galan, A; Urrutia, A; Zamora, E; Cabanes, R; Cano, L; Diez, C; Coll, R; Lupon, J	2012	Relationship between high sensitivity ST2 levels and renal function in heart failure	https://www.embase.com/search/results?subaction=viewrecord&id=L70886510&from=export http://dx.doi.org/10.1093/eurheartj/ehs284	European Heart Journal
Bayes-Genis, A; De Antonio, M; Galan, A; Urrutia, A; Zamora, E; Cabanes, R; Cano, L; Diez, C; Coll, R; Lupon, J	2012	High sensitivity ST2 and renal function in ambulatory heart failure patients	https://www.embase.com/search/results?subaction=viewrecord&id=L71191595&from=export http://dx.doi.org/10.1093/eurjhf/hss017	European Journal of Heart Failure, Supplement
Bayes-Genis, A; De Antonio, M; Galan, A; Urrutia, A; Cabanes, R; Cano, L; Gonzalez, B; Diez, C; Pascual, T; Lupon, J	2011	Prognostic additive value of high sensitivity soluble ST2 in ambulatory heart failure patients	https://www.embase.com/search/results?subaction=viewrecord&id=L70533110&from=export http://dx.doi.org/10.1093/eurheartj/ehr322	European Heart Journal
Bayes-Genis, A; De Antonio, M; Galan, A; Urrutia, A; Cabanes, R; Cano, L; Gonzalez, B; Diez, C; Pascual, T; Lupon, J	2011	High sensitivity ST2 and prognosis in ambulatory heart failure patients	https://www.embase.com/search/results?subaction=viewrecord&id=L70584622&from=export http://dx.doi.org/10.1093/eurjhf/hsr011	European Journal of Heart Failure, Supplement
Bayes-Genis, A; de Antonio, M; Gal¨¢n, A; Sanz, H; Urrutia, A; Cabanes, R; Cano, L; Gonz¨¢lez, B; D¨ªez, C; Pascual, T; Elos¨²a, R; Lup¨®n, J	2012	Combined use of high-sensitivity ST2 and NTproBNP to improve the prediction of death in heart failure	http://www.ncbi.nlm.nih.gov/entrez/query.fcgi?cmd=Retrieve&db=pubmed&dopt=Abstract&list_uids=22179033&query_hl=1	Eur J Heart Fail
Bayes-Genis, A; Barallat, J; Gal¨¢n, A; de Antonio, M; Domingo, M; Zamora, E; Gastelurrutia, P; Vila, J; Pe?afiel, J; G¨¢lvez-Mont¨®n, C; Lup¨®n, J	2015	Multimarker Strategy for Heart Failure Prognostication. Value of Neurohormonal Biomarkers: Neprilysin vs NT-proBNP	http://www.ncbi.nlm.nih.gov/entrez/query.fcgi?cmd=Retrieve&db=pubmed&dopt=Abstract&list_uids=26297179&query_hl=1	Rev Esp Cardiol (Engl Ed)
Barbara Malfatto, G G G; Villani, A; Mariani, F; Ortis, B; Guida, V; Pasciuti, L; Parati, G	2016	Use of biomarkers in the prognostic stratification of elderly patients with chronic advanced heart failure	https://www.embase.com/search/results?subaction=viewrecord&id=L72306188&from=export http://dx.doi.org/10.1002/ejhf.539	European Journal of Heart Failure
Bansal, N; Zelnick, L; Go, A; Anderson, A; Christenson, R; Deo, R; Defilippi, C; Lash, J; He, J; Ky, B; Seliger, S; Soliman, E; Shlipak, M	2019	Cardiac Biomarkers and Risk of Incident Heart Failure in Chronic Kidney Disease: The CRIC (Chronic Renal Insufficiency Cohort) Study	http://www.ncbi.nlm.nih.gov/entrez/query.fcgi?cmd=Retrieve&db=pubmed&dopt=Abstract&list_uids=31645163&query_hl=1	J Am Heart Assoc
Bansal, N; Zelnick, L R; Soliman, E Z; Anderson, A; Christenson, R; DeFilippi, C; Deo, R; Feldman, H I; He, J; Ky, B; Kusek, J; Lash, J; Seliger, S; Shafi, T; Wolf, M; Go, A S; Shlipak, M G	2021	Change in Cardiac Biomarkers and Risk of Incident Heart Failure and Atrial Fibrillation in CKD: The Chronic Renal Insufficiency Cohort (CRIC) Study	http://www.ncbi.nlm.nih.gov/entrez/query.fcgi?cmd=Retrieve&db=pubmed&dopt=Abstract&list_uids=33309861&query_hl=1	Am J Kidney Dis
Bai, S; Liu, H; Wu, H; Wang, X; Li, R; Li, X; Li, X; Zhang, L; Chen, T; Du, R	2020	Predictive value of soluble suppression of tumourigenicity 2 on myocardial reperfusion	https://www.embase.com/search/results?subaction=viewrecord&id=L2005789652&from=export http://dx.doi.org/10.1111/imj.14639	Internal Medicine Journal
Bai, J; Han, L; Liu, H	2020	Combined use of high-sensitivity ST2 and NT-proBNP for predicting major adverse cardiovascular events in coronary heart failure	http://www.ncbi.nlm.nih.gov/entrez/query.fcgi?cmd=Retrieve&db=pubmed&dopt=Abstract&list_uids=32762223&query_hl=1	Ann Palliat Med
Bahuleyan, C G; Alummoottil, G K; Abdullakutty, J; Lordson, A J; Babu, S; Krishnakumar, V V; Pillai, A M; Abraham, G; Dilip, M N	2018	Prognostic value of soluble ST2 biomarker in heart failure patients with reduced ejection fraction – A multicenter study	https://www.embase.com/search/results?subaction=viewrecord&id=L618469398&from=export http://dx.doi.org/10.1016/j.ihj.2017.09.010	Indian Heart Journal
Bahuleyan, C G; Alummoottil, G K; Abdullakutty, J; Lordson, A J; Babu, S; Krishnakumar, V V; Pillai, A M; Abraham, G; Dilip, M N	2018	Prognostic value of soluble ST2 biomarker in heart failure patients with reduced ejection fraction - A multicenter study	http://www.ncbi.nlm.nih.gov/entrez/query.fcgi?cmd=Retrieve&db=pubmed&dopt=Abstract&list_uids=30122243&query_hl=1	Indian Heart J
Azukaitis, K; Thurn, D; Litwin, M; Bayazit, A K; Duzova, A; Canpolat, N; Mir, S; Melk, A; Querfeld, U; Schaefer, F	2015	Serum biomarkers of cardiovascular stress in children with chronic kidney disease: Findings from the cardiovascular comorbidity in children with chronic kidney disease (4C) study	https://www.embase.com/search/results?subaction=viewrecord&id=L72033357&from=export http://dx.doi.org/10.1007/s00467-015-3158-7	Pediatric Nephrology
Asleh, R; Enriquez-Sarano, M; Jaffe, A S; Manemann, S M; Weston, S A; Jiang, R; Roger, V L	2019	Galectin-3 Levels and Outcomes After Myocardial Infarction: A Population-Based Study	http://www.ncbi.nlm.nih.gov/entrez/query.fcgi?cmd=Retrieve&db=pubmed&dopt=Abstract&list_uids=31072572&query_hl=1	J Am Coll Cardiol
Apple, F S; Steffen, L M; Pearce, L A; Murakami, M M; Luepker, R V	2012	Increased cardiac troponin I as measured by a high-sensitivity assay is associated with high odds of cardiovascular death: the Minnesota Heart Survey	http://www.ncbi.nlm.nih.gov/entrez/query.fcgi?cmd=Retrieve&db=pubmed&dopt=Abstract&list_uids=22431895&query_hl=1	Clin Chem
Andersson, C; Enserro, D; Sullivan, L; Wang, T J; Januzzi, JL Jr; Benjamin, E J; Vita, J A; Hamburg, N M; Larson, M G; Mitchell, G F; Vasan, R S	2016	Relations of circulating GDF-15, soluble ST2, and troponin-I concentrations with vascular function in the community: The Framingham Heart Study	http://www.ncbi.nlm.nih.gov/entrez/query.fcgi?cmd=Retrieve&db=pubmed&dopt=Abstract&list_uids=26972631&query_hl=1	Atherosclerosis
Amin, H Z; Amin, L Z; Wijaya, I P	2017	Galectin-3: A novel biomarker for the prognosis of heart failure	https://www.embase.com/search/results?subaction=viewrecord&id=L615800670&from=export http://dx.doi.org/10.15386/cjmed-751	Clujul Medical
Amin, H Z; Amin, L Z; Wijaya, I P	2017	Galectin-3: a novel biomarker for the prognosis of heart failure	http://www.ncbi.nlm.nih.gov/entrez/query.fcgi?cmd=Retrieve&db=pubmed&dopt=Abstract&list_uids=28559694&query_hl=1	Clujul Med
Alonso, N; Lup¨®n, J; Barallat, J; de Antonio, M; Domingo, M; Zamora, E; Moliner, P; Gal¨¢n, A; Santesmases, J; Pastor, C; Mauricio, D; Bayes-Genis, A	2016	Impact of diabetes on the predictive value of heart failure biomarkers	https://www.embase.com/search/results?subaction=viewrecord&id=L612987262&from=export http://dx.doi.org/10.1186/s12933-016-0470-x	Cardiovascular Diabetology
Alonso, N; Lup¨®n, J; Barallat, J; de Antonio, M; Domingo, M; Zamora, E; Moliner, P; Gal¨¢n, A; Santesmases, J; Pastor, C; Mauricio, D; Bayes-Genis, A	2016	Impact of diabetes on the predictive value of heart failure biomarkers	http://www.ncbi.nlm.nih.gov/entrez/query.fcgi?cmd=Retrieve&db=pubmed&dopt=Abstract&list_uids=27809845&query_hl=1	Cardiovasc Diabetol
Alexander Berezin, A E E; Kremzer, A A; Mozos, I; Berezin, A A; Petrovic, D	2019	Altered number of apoptotic-modified endothelial cells originated micro vesicles predict phenotypes of heart failure	https://www.embase.com/search/results?subaction=viewrecord&id=L628562497&from=export http://dx.doi.org/10.1002/ejhf.1488	European Journal of Heart Failure
Alena Kurlianskaya, A K; Kaliadka, M G; Denisevich, T L; Ostrovsky, Y P	2016	Prognostic implication of biomarkers ST2, NT-proBNP, Galectin-3 during long-term observation in patients with advanced heart failure	https://www.embase.com/search/results?subaction=viewrecord&id=L72306979&from=export http://dx.doi.org/10.1002/ejhf.539	European Journal of Heart Failure
Aldous, S J; Richards, A M; Troughton, R; Than, M	2012	ST2 has diagnostic and prognostic utility for all-cause mortality and heart failure in patients presenting to the emergency department with chest pain	http://www.ncbi.nlm.nih.gov/entrez/query.fcgi?cmd=Retrieve&db=pubmed&dopt=Abstract&list_uids=22464771&query_hl=1	J Card Fail
Aimo, A; Vergaro, G; Ripoli, A; Bayes-Genis, A; Pascual, Figal DA; de Boer, R A; Lassus, J; Mebazaa, A; Gayat, E; Breidthardt, T; Sabti, Z; Mueller, C; Brunner-La, Rocca HP; Tang, W H; Grodin, J L; Zhang, Y; Bettencourt, P; Maisel, A S; Passino, C; Januzzi, J L; Emdin, M	2017	Meta-Analysis of Soluble Suppression of?Tumorigenicity-2 and Prognosis in Acute Heart Failure	http://www.ncbi.nlm.nih.gov/entrez/query.fcgi?cmd=Retrieve&db=pubmed&dopt=Abstract&list_uids=28189578&query_hl=1	JACC Heart Fail
Aimo, A; Vergaro, G; Ripoli, A; Bayes-Genis, A; Pascual Figal, D A; de Boer, R A; Lassus, J; Mebazaa, A; Gayat, E; Breidthardt, T; Sabti, Z; Mueller, C; Brunner-La Rocca, H P; Tang, W H W; Grodin, J L; Zhang, Y; Bettencourt, P; Maisel, A S; Passino, C; Januzzi, J L; Emdin, M	2017	Meta-Analysis of Soluble Suppression of?Tumorigenicity-2 and Prognosis in Acute Heart Failure	https://www.embase.com/search/results?subaction=viewrecord&id=L614442638&from=export http://dx.doi.org/10.1016/j.jchf.2016.12.016	JACC: Heart Failure
Aimo, A; Vergaro, G; Passino, C; Ripoli, A; Ky, B; Miller, W L; Bayes-Genis, A; Anand, I; Januzzi, J L; Emdin, M	2017	Prognostic Value of Soluble Suppression of Tumorigenicity-2 in Chronic Heart Failure: A Meta-Analysis	https://www.embase.com/search/results?subaction=viewrecord&id=L613739245&from=export http://dx.doi.org/10.1016/j.jchf.2016.09.010	JACC: Heart Failure
Aimo, A; Vergaro, G; Passino, C; Ripoli, A; Ky, B; Miller, W L; Bayes-Genis, A; Anand, I; Januzzi, J L; Emdin, M	2017	Prognostic Value of Soluble Suppression of Tumorigenicity-2 in Chronic Heart Failure: A Meta-Analysis	http://www.ncbi.nlm.nih.gov/entrez/query.fcgi?cmd=Retrieve&db=pubmed&dopt=Abstract&list_uids=27816512&query_hl=1	JACC Heart Fail
Aimo, A; Januzzi, JL Jr; Vergaro, G; Richards, A M; Lam, CSP; Latini, R; Anand, I S; Cohn, J N; Ueland, T; Gullestad, L; Aukrust, P; Brunner-La, Rocca HP; Bayes-Genis, A; Lup¨®n, J; de Boer, R A; Takeishi, Y; Egstrup, M; Gustafsson, I; Gaggin, H K; Eggers, K M; Huber, K; Gamble, G D; Ling, L H; Leong, KTG; Yeo, PSD; Ong, H Y; Jaufeerally, F; Ng, T P; Troughton, R; Doughty, R N; Passino, C; Emdin,…	2020	Circulating levels and prognostic value of soluble ST2 in heart failure are less influenced by age than N-terminal pro-B-type natriuretic peptide and high-sensitivity troponin T	http://www.ncbi.nlm.nih.gov/entrez/query.fcgi?cmd=Retrieve&db=pubmed&dopt=Abstract&list_uids=31919929&query_hl=1	Eur J Heart Fail
Aimo, A; Januzzi, JL Jr; Vergaro, G; Clerico, A; Latini, R; Meessen, J; Anand, I S; Cohn, J N; Gravning, J; Ueland, T; Nymo, S H; Brunner-La, Rocca HP; Bayes-Genis, A; Lup¨®n, J; de Boer, R A; Yoshihisa, A; Takeishi, Y; Egstrup, M; Gustafsson, I; Gaggin, H K; Eggers, K M; Huber, K; Tentzeris, I; Ripoli, A; Passino, C; Emdin, M	2019	Revisiting the obesity paradox in heart failure: Per cent body fat as predictor of biomarkers and outcome	http://www.ncbi.nlm.nih.gov/entrez/query.fcgi?cmd=Retrieve&db=pubmed&dopt=Abstract&list_uids=31154828&query_hl=1	Eur J Prev Cardiol
Aimo, A; Januzzi, JL Jr; Bayes-Genis, A; Vergaro, G; Sciarrone, P; Passino, C; Emdin, M	2019	Clinical and Prognostic Significance of sST2 in Heart?Failure: JACC Review Topic of the Week	http://www.ncbi.nlm.nih.gov/entrez/query.fcgi?cmd=Retrieve&db=pubmed&dopt=Abstract&list_uids=31648713&query_hl=1	J Am Coll Cardiol
Ahmad, T; Fiuzat, M; Neely, B; Neely, M L; Pencina, M J; Kraus, W E; Zannad, F; Whellan, D J; Donahue, M P; Pi?a, I L; Et, Al.	2014	Biomarkers of myocardial stress and fibrosis as predictors of mode of death in patients with chronic heart failure	https://www.cochranelibrary.com/central/doi/10.1002/central/CN-01050445/full
Agoston-Coldea, L; Mocan, T	2015	SST2 as a marker of right ventricular dysfunction in patients with chronic obstructive pulmonary disease and pulmonary hypertension	https://www.embase.com/search/results?subaction=viewrecord&id=L71903271&from=export http://dx.doi.org/10.1002/ejhf.277	European Journal of Heart Failure
Agoston-Coldea, L; Lupu, S; Petrovai, D; Mocan, T	2013	Right ventricular and atrium volume index in chronic heart failure in patients with chronic obstructive pulmonary disease	https://www.embase.com/search/results?subaction=viewrecord&id=L71080984&from=export http://dx.doi.org/10.1093/eurjhf/hst009	European Journal of Heart Failure
AbouEzzeddine, O F; McKie, P M; Scott, C G; Rodeheffer, R J; Chen, H H; Michael, Felker G; Jaffe, A S; Burnett, J C; Redfield, M M	2016	Biomarker-based risk prediction in the community	http://www.ncbi.nlm.nih.gov/entrez/query.fcgi?cmd=Retrieve&db=pubmed&dopt=Abstract&list_uids=27813304&query_hl=1	Eur J Heart Fail
AbouEzzeddine, O F; McKie, P M; Scott, C G; Rodeheffer, R J; Chen, H H; Michael Felker, G; Jaffe, A S; Burnett, J C; Redfield, M M	2016	Biomarker-based risk prediction in the community	https://www.embase.com/search/results?subaction=viewrecord&id=L613093198&from=export http://dx.doi.org/10.1002/ejhf.663	European Journal of Heart Failure
Abou Ezzeddine, O F; McKie, P M; Dunlay, S M; Stevens, S R; Felker, G M; Borlaug, B A; Chen, H H; Tracy, R P; Braunwald, E; Redfield, M M	2015	ST2 in heart failure with preserved ejection fraction	https://www.embase.com/search/results?subaction=viewrecord&id=L72180417&from=export	Circulation
"EUCTR GB"	2018	A study to evaluate the efficacy and safety of an oral investigational drug JTT-251, in patients with heart failure with reduced ejection fraction	https://www.cochranelibrary.com/central/doi/10.1002/central/CN-02067822/full
"EUCTR GB"	2018	Studying effects of medication (empagliflozin) in diabetes and heart failure	https://www.cochranelibrary.com/central/doi/10.1002/central/CN-01902283/full
"EUCTR ES"	2018	Evolocumab treatment in patients with stable heart failure with reduced ejection fraction of ischemic etiology	https://www.cochranelibrary.com/central/doi/10.1002/central/CN-01946822/full
	2014	American Federation for Medical Research Eastern Regional Meeting, AFMR 2014	https://www.embase.com/search/results?subaction=viewrecord&id=L71534599&from=export	Journal of Investigative Medicine
	2018	Independent Prognostic Value of Serum Soluble ST2 Measurements in Patients With Heart Failure and a Reduced Ejection Fraction in the PARADIGM-HF Trial (Prospective Comparison of ARNI With ACEI to Determine Impact on Global Mortality and Morbidity in Heart Failure)	https://www.cochranelibrary.com/central/doi/10.1002/central/CN-02010460/full
	2017	sST2 and copeptin activity closely associated with E/E' changes during NT-proBNP guided therapy in high risk patients with chronic heart failure after acute decompensation	https://www.cochranelibrary.com/central/doi/10.1002/central/CN-01471523/full
	2019	Comparison of eplerenone and spyronolacton effects in prevention of left ventricular remodeling and development of heart failure in patients after STEMI	https://www.cochranelibrary.com/central/doi/10.1002/central/CN-02081207/full
